# Supplementary material for: Genomic and functional adaptations in the guanylate-binding protein GBP5 highlight specificities of bat antiviral innate immunity
Source: PLoS Biol. 2026 Apr 21;24(4):e3003760. doi: 10.1371/journal.pbio.3003760 (PMC13128109; doi:10.1371/journal.pbio.3003760)
Supplement: S1 Dataset — (CSV) [file pbio.3003760.s014.csv]

external_gene_name	Yum2 Control	Yum3 Control	Yum4 Control	Yum2 IFN	Yum3 IFN	Yum4 IFN
SCYL3	11.307387	11.119985	12.918076	13.463072	12.405592	12.715326
C1orf112	13.40884	10.845961	10.08262	10.370997	9.992617	11.249873
FGR	0	0.034898	0	0	0	0
FUCA2	26.309017	43.368198	35.482411	17.51384	34.128285	32.030736
GCLC	84.039203	65.6092	69.494895	112.089667	66.922187	82.859637
NFYA	21.413897	29.019082	21.365175	15.259055	22.793997	19.868478
STPG1	0	0	0	0	0	0
NIPAL3	21.10225	14.756264	13.46853	11.519423	12.628787	13.883724
ENPP4	5.158336	7.454822	5.059661	15.668382	13.291594	11.880762
CFTR	0	0	0	0	0	0
ANKIB1	49.204075	40.266698	49.615475	43.425407	39.672532	44.952053
CYP51A1	304.457688	382.379965	370.999769	308.596625	358.94859	417.75781
RAD52	16.326434	18.025113	13.031379	17.639216	14.216905	16.180488
BAD	13.813197	14.135658	18.019817	9.498763	15.914539	11.990953
LAP3	110.692927	93.996318	104.51621	152.185793	102.068594	113.231109
HS3ST1	0.374692	1.13511	0.484338	0.158773	0.996332	0.775027
WNT16	0	0	0	0	0	0.064772
HECW1	0.184834	0.170811	0.117098	0.183601	0.190974	0.121225
MAD1L1	22.827249	28.22055	33.520503	30.728828	36.717578	29.847851
SNX11	12.913076	12.781003	12.294587	11.944963	12.186533	15.052128
TMEM176A	0.201076	0.174331	0	0.273752	0.092957	0
M6PR	160.120732	166.81565	178.140146	164.387559	176.548003	162.657726
CYP26B1	10.128855	23.387978	15.645472	19.44519	33.191134	22.515499
ICA1	0.537866	0.6402	0.566033	1.697056	0.941117	1.155419
DBNDD1	1.737296	0.506982	0.33073	0.852298	0.352727	0.207674
ALS2	6.540416	6.715117	7.367311	4.482434	5.490262	5.451169
CASP10	7.282934	3.522776	8.904441	10.759147	4.296284	10.337136
CFLAR	14.485126	9.267492	12.728417	17.661655	8.508832	12.643084
NDUFAF7	15.625884	15.773146	18.273105	11.805854	12.516529	13.325479
RBM5	49.869104	48.612134	47.620584	61.111052	61.591256	53.02945
MTMR7	1.872461	0.585865	0.744322	0.749197	0.614698	0.594067
SLC7A2	58.654915	23.080111	34.412519	50.776948	21.137035	33.747609
ARF5	58.749524	44.661664	52.976487	48.195301	36.014826	44.825471
SARM1	0.93819	0.404775	0.830823	0.923735	0.252659	0.442137
POLDIP2	46.283093	45.481437	44.653622	37.659244	50.895294	42.380018
CD38	0	0	0	0	0	0
FKBP4	211.454285	357.284195	416.951083	212.41074	351.522465	354.272598
KDM1A	50.045097	56.557268	57.220623	44.591091	49.938351	47.304833
RBM6	31.254556	31.547463	34.456536	37.301812	39.352003	34.110941
CAMKK1	4.672711	5.21135	7.229638	2.801531	4.797848	4.029958
RECQL	33.970717	30.967445	33.847983	41.259952	43.83765	40.404702
VPS50	21.275138	23.105776	20.809979	19.013272	21.580107	20.625588
HSPB6	8.825468	8.574217	5.128072	4.370664	5.659008	4.836421
ARHGAP33	6.413163	5.25544	4.303801	5.189712	5.701736	5.365992
PDK4	12.121573	5.447523	9.890435	6.80165	4.22744	9.703742
SLC22A16	0.24919	2.715105	1.9122	0	2.501916	1.966685
ZMYND10	0.16752	0.192545	0.047136	0.14781	0	0.177846
ABCB5	0	0	0	0	0	0
SLC25A13	5.140511	8.572994	5.221126	4.214193	5.54607	5.59629
CDC27	51.055491	62.643189	46.477518	45.288913	56.346975	52.828338
SLC4A1	0	0	0	0	0	0
CALCR	0	0	0	0	0	0
DVL2	10.877224	10.349928	9.05846	13.93883	11.164316	10.395184
PRSS22	0	0	0	0	0	0
SKAP2	33.227254	31.219905	31.849949	23.431206	25.531268	25.204237
MCUB	134.417995	154.680129	169.852755	102.188389	137.951507	151.79822
HOXA11	0	21.532413	9.464275	0	19.430192	4.830294
DHX33	13.769586	17.614802	15.744178	12.275331	14.037154	14.06414
MEOX1	0	0.160867	0.22559	0	0.080753	0
THSD7A	0.047875	1.33317	0.767366	0.13194	1.397837	0.949965
LIG3	16.09834	10.961731	13.792005	14.206215	9.271206	13.416225
RPAP3	52.732652	58.788579	57.346664	59.982714	59.796965	61.912863
CIAPIN1	45.807208	39.681076	68.161788	34.356393	36.705697	38.034271
ATOSB	10.677848	8.992032	11.295164	5.91673	7.570288	6.735407
COPZ2	118.597125	121.149555	161.181386	79.121749	97.746562	94.118294
PRKAR2B	7.581802	18.202096	22.992047	4.947623	12.962491	15.163468
CREBBP	32.675978	39.630976	22.213672	29.963013	36.538675	26.29466
TSPOAP1	0.013316	0.078954	0.063631	0.036281	0.110503	0.014547
MPO	0.034024	0.028849	0.029478	0.03058	0	0
PON1	0	0	0	0	0	0
GCFC2	16.085132	19.271267	16.435584	13.42877	19.219993	20.836426
WDR54	6.715743	8.595476	8.771507	3.726591	5.324124	5.482841
CROT	23.034525	34.360459	37.714036	19.958797	32.270432	36.360203
ABCB4	4.275593	5.302875	4.570641	1.647899	3.281323	3.391352
KMT2E	66.654243	60.105841	37.395207	66.760096	63.472038	54.048337
RHBDD2	17.356189	21.728555	18.67556	10.113684	14.241437	13.594368
SOX8	0.856668	1.547803	0.88849	1.121927	2.584978	1.497276
IBTK	22.111486	23.735076	21.403441	16.565991	20.324872	22.170115
MYCBP2	33.228323	18.731004	17.179159	29.143653	21.223726	20.390367
FBXL3	67.528438	50.711806	56.433051	44.900375	44.529112	47.318352
ITGAL	1.010525	0.395512	0.681075	0.939676	0.480103	0.960657
PDK2	18.65961	17.700222	10.133745	6.128233	8.701184	8.800341
ITGA3	2.737553	3.052068	2.997069	2.578408	3.398269	2.832278
ITGA2B	0.42264	0.293087	0.165022	0.755553	0.069804	0.137185
ASB4	0	0	0	0	0	0
GDE1	59.419156	59.054919	64.06034	79.136911	82.805358	100.233024
REX1BD	13.500506	16.278545	14.138289	7.993633	13.937038	15.861477
CRLF1	94.837537	20.065659	52.898248	91.05425	23.957997	43.5852
OSBPL7	8.214791	7.078983	6.331014	8.313086	8.393603	7.165882
YBX2	0	0.056614	0	0	0.179348	0.279893
MAP3K14	3.360649	1.965765	2.437573	3.874222	1.801795	2.152833
ABCC8	0	0	0	0	0.013621	0
CACNG3	0	0	0	0	0	0
TMEM132A	35.76285	26.513556	42.128862	35.616718	35.791662	27.688568
TAC1	0	0	0	0	0	0
CX3CL1	4.964277	0.053695	0.206106	3.205746	0.413083	0.40291
SPATA20	2.931048	1.964917	2.14662	2.467921	1.895846	1.985457
DLX6	1.29006	0.776089	0	1.429981	1.662297	0.207526
MAP3K9	0.061264	0.068725	0.051684	0.019356	0.039112	0.022884
RALA	108.279766	111.341904	150.162769	73.768498	93.721186	95.113687
BAIAP2L1	3.723309	15.3411	7.129153	4.096429	13.176884	6.023313
KDM7A	8.592674	5.861314	6.647977	7.054645	5.721496	6.966464
ETV1	62.135229	91.913622	58.424488	83.935827	101.82251	93.607271
ALDH3B1	11.599952	12.984357	17.986363	10.032363	11.529232	15.061044
TTC22	1.463799	0.104724	0.283566	0.983253	0.27439	0.254718
PHTF2	33.955072	50.521316	41.936573	18.949784	30.994546	32.941802
CCL26	0	0.241589	0.273177	0	0	0.871806
FARP2	13.367715	12.708018	12.175473	11.564663	12.745566	11.958824
USH1C	0	0	0	0.110375	0.02278	0
DBF4	22.842371	33.68979	28.594163	15.750691	28.639188	28.600996
TBXA2R	2.12945	2.550473	1.95097	4.563086	4.476443	3.984319
IFRD1	65.695843	63.43364	83.186308	131.593004	108.960634	107.343063
COX10	13.714033	17.366768	14.124566	13.869914	16.413042	16.058345
GTF2IRD1	8.894826	8.943542	7.46565	5.15097	5.974728	5.867388
PAF1	84.471722	91.022252	105.144322	91.073922	99.550808	90.178383
VPS41	42.506295	37.943452	42.560107	56.938338	49.603463	50.821514
ARHGAP44	1.517675	0.793509	1.044801	1.318776	0.718457	0.480983
ELAC2	20.153036	20.035087	23.400174	21.819014	22.658636	24.032368
SCIN	1.187723	2.226853	0.902409	0.632359	1.704637	1.274513
MYH13	0.102338	0.051668	0.119567	0.054959	0.032658	0.109812
CDKL3	0.030944	0.088896	0.030383	0	0	0
UPP2	0.060457	0	0	0	0	0
PRSS21	0	0	0	0	0	0
MARK4	33.081955	36.772262	33.289942	29.068021	38.200011	30.098798
PROM1	0	0	0	0	0	0
CCDC124	119.915579	113.099988	171.239531	139.577869	146.307426	133.734702
PAFAH1B1	121.053746	139.933405	134.164164	101.172945	107.477685	111.588967
NOS2	0.018451	0	0	0	0	0
DNAH9	0	0.011398	0	0	0.004267	0
BLTP2	19.104069	19.272581	17.372836	15.576352	16.133925	17.837349
SLC13A2	0	0	0	0	0	0
GAS7	63.662279	29.352104	69.598395	53.255511	28.954287	54.703815
TRAPPC6A	8.703795	6.918118	15.108807	7.628784	6.441125	12.6156
MATK	7.314797	4.92946	9.706388	8.572482	5.81769	8.658388
CD79B	0	0	0	0	0	0
SCN4A	0	0	0	0	0	0
ST7L	19.611804	19.467537	17.815269	15.269428	17.624265	18.856555
PAX6	0	0	0.035777	0	0	0
RPUSD1	4.272343	4.076108	4.76432	3.934403	4.744955	4.96065
RHBDF1	18.517187	19.40131	22.531713	16.033569	23.365347	19.683137
LUC7L	55.79189	48.513964	72.839812	58.627781	54.87032	56.395064
CACNA2D2	0.278008	0.351649	0.170835	0.328791	0.394795	0.398491
BAIAP3	0	0	0.017078	0.074385	0.03789	0.044774
TSR3	26.812889	29.718021	38.560753	29.274025	33.372917	30.663178
PIGQ	3.746912	6.890124	5.555991	3.238329	6.651547	6.965089
CRAMP1	9.258283	8.834266	8.225178	6.857991	6.933415	5.855655
SELE	0	0	0	0	0	0
DNAJC11	42.417234	49.856727	48.392022	59.10411	58.363521	57.291438
FMO3	0.074777	0	0	0	0	0
MYLIP	13.921986	23.538222	13.823296	15.253971	27.36432	20.981018
E2F2	7.384656	11.510483	9.476202	17.375273	15.469291	11.552182
PSMB1	346.088266	316.706199	315.065415	330.606744	334.779256	343.203827
JARID2	3.567128	3.996394	2.580733	2.334524	3.163697	2.208333
CAMK1G	0.042426	0	0	0.078782	0.040471	0.047467
TFAP2B	0	0	0	0	0	0
TFAP2D	0	0	0	0	0	0
DLEC1	0.158677	0.067074	0.113056	0.085487	0.07492	0.058607
CYTH3	54.754063	39.242059	74.27827	38.048749	33.173198	43.664121
ADAM22	0.022072	0.039372	0.041748	0.021376	0.090439	0.026827
CYB561	26.67357	6.268584	14.387859	23.098741	6.497358	11.600086
SPAG9	66.839578	71.439386	76.575718	31.791323	29.454226	29.594572
AASS	1.775982	16.261888	14.154505	0.589908	9.801129	9.321249
PLEKHG6	0.702973	0.098395	0.27048	0.460547	0.137483	0.162494
MPND	4.01745	4.240366	5.798855	4.461684	3.45835	5.555428
CRY1	41.674023	37.292074	41.707667	37.500159	37.597825	44.056658
PGLYRP1	0	0	0	0.259072	0	0
NFIX	191.324111	224.026567	154.167446	180.725855	212.655254	175.329604
ST3GAL1	17.079201	17.526019	18.09187	15.688286	18.61288	15.517197
MMP25	0	0	0	0	0	0
PKD1	17.363223	21.503726	21.112625	14.750043	19.105861	16.19795
MAPK8IP2	0	0	0.033622	0.037612	0	0
MED24	49.298133	36.348605	28.791489	51.029096	37.533575	35.156723
RHOBTB2	11.229865	10.204177	10.756867	10.442416	10.127376	10.017927
HEATR5B	7.911441	10.805963	8.669272	5.452943	8.499745	7.745712
SEC62	136.929783	139.431057	192.559007	140.754588	149.98537	154.27009
CSDE1	313.452349	312.294443	315.430079	217.275514	260.644435	256.301805
UBE3C	45.621526	45.203041	43.344329	35.525438	36.308055	33.454237
REV3L	8.268859	7.67392	5.195363	5.151888	6.267973	5.78076
PAX7	0	0	0	0	0	0
MASP2	0	0	0	0	0.126004	0.037466
IYD	0	0	0	0	0	0
FAM76A	38.638885	50.426914	37.173912	74.810487	93.851784	87.91444
TRAF3IP3	0	0.026308	0	0	0	0.033922
POMT2	10.769675	12.288615	8.85681	9.76333	10.577047	10.343908
VTA1	126.485968	140.906955	98.771106	129.849552	135.59429	149.950575
MLXIPL	0.17479	0	0	0.081893	0.027673	0.06396
BAZ1B	81.688607	90.87324	88.086659	87.446228	98.227425	87.974939
RANBP9	66.861136	59.767337	50.75107	48.815092	50.235375	52.514035
ETV7	0.16586	0.072303	0.068109	36.613023	14.319741	15.932445
SPRTN	13.807015	13.578514	13.279112	12.08023	11.071155	12.463375
METTL13	8.665357	8.021704	9.580114	11.133851	10.099345	9.714168
DYRK4	0.793215	1.393584	0.785398	1.130489	1.556641	1.553376
ZNF207	173.32388	181.722168	116.462765	181.10099	156.749966	159.644432
UQCRC1	229.215915	246.44596	286.416211	297.262403	296.573484	268.049789
STARD3NL	40.786601	25.88017	28.126405	54.278871	38.871719	45.419797
CD9	584.128301	417.455678	387.603622	543.016682	377.80775	375.457239
HHATL	0	0	0	0	0	0
NCAPD2	48.975088	66.84078	56.784333	34.030602	59.292403	47.978165
IFFO1	6.748505	5.207963	7.930309	9.885	5.221738	6.394273
GIPR	0.519517	0.498343	0.545915	1.218813	0.486202	0.628554
PHF7	4.034986	1.924234	3.08067	1.781551	1.311388	3.875647
SEMA3G	0.037792	0.031993	0.091388	0	0.243326	0.08154
NISCH	23.409197	23.229197	18.627275	18.983051	21.114703	19.10398
STAB1	0.36154	0.843589	0.809379	0.297872	0.8784	0.774008
FUZ	3.87447	5.287116	3.36737	4.044389	3.609551	2.525026
SLC6A13	0	0	0	0	0	0
ZNF200	6.431696	7.073992	6.624125	6.42519	7.359858	5.746273
CD4	0	0	0	0	0	0
HFE	3.508887	3.365639	5.023084	5.348488	4.143058	3.007546
SCMH1	26.562129	35.819098	25.332648	23.430098	38.749774	28.929353
FYN	7.429998	4.685726	6.201961	11.841286	5.229683	5.430484
HIVEP2	25.792848	26.987773	25.723152	22.226205	25.184481	28.561532
FMO1	0	0	0	0	0	0
LYPLA2	90.777292	83.132568	85.104163	96.997545	83.116011	80.201572
CLCN6	12.941191	18.797663	14.480655	10.609594	16.456902	13.389574
MRC2	17.161964	14.455228	14.797981	13.223843	14.822534	13.489175
SLC6A7	0.088886	0	0.039125	0	0.041379	0.047563
TSPAN9	18.12562	18.605271	19.717316	15.738577	14.620674	14.220781
APBA3	9.836794	10.174062	9.040235	10.941754	9.833998	10.082303
MKS1	7.642204	7.832939	5.474537	4.66616	4.934729	5.263593
ABHD5	33.057832	40.803705	35.809878	25.158547	31.324696	31.237789
AKAP8L	32.254689	36.025792	31.4393	39.888583	41.753926	34.905174
MBTD1	6.638015	8.166364	5.701817	7.443541	6.628962	5.507356
UTP18	56.488154	50.551791	67.165485	53.091803	50.84471	54.610609
RNF216	45.551126	39.014279	37.572225	40.572989	39.374313	33.809593
LARS2	13.485186	16.73646	15.982616	13.718843	19.94902	16.285654
PIK3C2A	18.55729	22.260988	15.739006	10.5495	14.308693	12.96584
PLAUR	16.584444	30.159185	42.204819	16.857786	26.871287	43.964214
WIZ	9.602521	11.298246	9.116983	9.676397	11.732843	8.846425
DCN	22.501735	0.143371	0.309893	18.838663	0.207726	0.246237
QPCTL	10.45396	11.821456	13.459618	11.303027	13.721037	11.612794
PPP5C	111.811403	133.356641	114.502001	110.690272	137.749109	120.876603
CEP68	7.867102	7.609486	7.521673	7.754174	7.270825	6.940126
MAP4K3	14.707341	18.055756	15.260649	13.622253	19.199376	17.140541
ZBTB32	0.044691	0	0	0.04118	0	0
TYROBP	0	0	0	0	0	0
BRCA1	24.961782	30.857558	27.281631	15.555978	24.865104	20.614518
ERCC1	21.508934	26.536179	22.458473	15.318455	23.087442	20.259162
CD22	0	0	0	0	0	0
SEMA3B	42.924273	45.477496	72.05779	54.632031	60.059374	68.206865
LTF	0.127174	0.054384	0	0.085227	0.089421	0.106529
EXTL3	32.059734	36.019798	22.779091	18.406472	22.456186	15.071202
NR1H4	0	0	0.036753	0	0	0
CALCOCO1	57.675264	40.599269	40.92487	43.684681	36.007095	33.295794
MAP4K5	49.031923	72.185461	52.165287	54.700126	77.970175	81.512079
EHD3	2.972204	2.625464	6.206934	1.293728	2.04213	2.891823
PSMC4	234.698756	208.979344	202.708402	219.70588	190.824444	212.241592
MAN2B2	0	0	0	0	0	0
SLC7A14	0	0	0	0	0	0
CLDN11	0.613394	1.239045	3.83042	0	0.175653	1.000212
MVP	26.414436	40.469361	61.632569	52.170934	62.159256	64.060416
NUB1	208.655625	291.90254	235.52144	556.638402	569.424291	472.068878
PGM3	33.383832	35.796859	30.560646	34.27917	31.142132	32.736512
RWDD2A	12.896998	11.004053	13.472357	20.718362	12.023015	16.022648
CLK1	120.917834	94.566986	88.640895	103.493503	90.550584	87.648115
POLR3B	21.528166	22.502095	21.77067	14.358868	18.804653	18.977443
ANGEL1	1.119404	0.884015	0.582737	0.650973	0.529428	0.233662
RNF14	59.160495	51.25445	59.623845	45.048235	41.269066	48.906326
HEBP1	56.408592	31.928566	36.611358	43.877081	25.408382	33.773762
GPRC5A	42.540491	10.799233	16.199003	34.127828	8.188661	17.892313
CD6	0	0	0	0	0	0
TACC3	64.206172	77.286122	100.194813	65.877342	88.835052	74.361239
UFL1	39.926118	49.224476	40.854022	29.615538	38.752651	38.29554
POLA2	36.330646	40.335066	34.910216	35.311998	40.308467	39.867181
CAPN1	124.14497	111.063314	126.614796	109.293395	108.387319	98.809207
ACP3	0	0	0	0.091354	0.048869	0
MDH1	230.242689	216.797266	206.708876	165.151886	172.134236	210.029987
SLC30A9	64.95979	75.005101	77.54455	44.267677	60.329802	64.154751
MTMR11	22.121491	10.164938	10.960293	39.470547	15.26366	21.230527
COX15	19.825783	24.033404	28.158955	16.00671	21.380732	25.621144
YAF2	88.454355	88.408651	87.130531	118.064414	96.522229	112.072127
ZMYND11	84.805273	91.653892	71.800599	80.889022	91.130187	79.376154
DPEP1	0.059281	0	0	0.100172	0.052545	0.061727
BID	86.189768	88.35273	82.388629	151.381974	97.933389	101.317222
NPC1L1	0	0	0.041582	0.069387	0.046948	0.053754
XYLT2	13.877017	13.265847	16.508587	12.56788	15.450891	12.266406
STMN4	0.080106	0.070715	0	0	0.072335	0.172433
NUDCD3	41.001235	46.46699	48.723737	46.099684	55.661238	44.582247
ISL1	0	0	0	0.066469	0	0
CHDH	14.00869	19.59529	16.883939	12.745524	20.999557	12.265265
IL20RA	0.035753	0.258233	0.102937	2.368752	1.88566	1.121858
CLCA1	0	0	0	0	0	0
GLT8D1	54.001561	57.351322	46.404117	30.260309	37.747481	39.778969
ATP2C1	69.97355	74.636798	81.209303	46.653709	60.157424	62.036443
IGF1	0	0.097443	0	0	0	0
RALBP1	189.497114	188.133781	202.812804	153.350909	171.107025	159.166214
RUFY3	12.981777	8.001733	8.670548	10.900003	7.371485	7.439106
CNTN1	0.761491	0.201642	0.072378	0.218726	0.211524	0.045621
SLC11A1	0	0	0	0.091111	0	0
WWTR1	76.307283	80.831244	57.657018	84.364095	82.486597	70.622753
AGPS	25.26452	29.222415	31.442242	20.412239	25.525617	26.669937
ATP1A2	0	0	0	0.03072	0.064566	0.024815
TTC27	31.660212	29.162717	30.115308	29.647628	31.405195	33.698046
VSIG2	1.111438	0.369182	0.668488	0.443394	0.307948	0.448577
PHLDB1	55.197492	37.526783	64.941084	60.305385	47.231409	55.267553
MARCO	0	0	0	0	0	0
CYP24A1	47.431403	122.073795	97.867187	21.985459	77.113613	58.186416
PRDM11	0.598311	2.309957	1.454351	0.410974	1.772578	1.134546
SYT13	0	0.091559	0.179392	0	0.048602	0.11361
SNAI2	46.374955	58.330224	30.798768	41.109568	52.885421	39.202824
CD74	0.151274	0	0	0.255512	0	0
HGF	7.345871	1.763059	4.575664	8.51586	2.084507	4.478894
ZRANB1	26.697538	23.837297	23.640777	27.014763	24.088727	24.600487
NCDN	12.28685	10.654275	12.15092	15.144458	13.943789	14.867016
ADGRA2	99.092675	85.210149	76.780891	112.121908	97.506813	78.431905
ZFP64	23.845398	26.721553	20.942808	25.257513	30.497433	23.663423
MNAT1	53.474652	45.486621	56.768924	37.535127	41.51147	46.919963
SAMD4A	19.183006	38.924766	24.067511	19.592585	29.6843	21.962033
RUNX3	0	0.06408	0	0	0.139505	0
MRE11	25.16154	24.814527	25.172246	19.162146	21.892096	20.414965
SPAST	17.841586	20.962594	19.238801	17.017375	21.082482	17.516233
NRXN3	0.070485	0.045705	0.080936	0.163632	0.119863	0.183174
CPS1	0.101455	0.275916	0.120071	0.133492	0.17797	0.135559
C8B	0	0	0	0.030952	0	0
RTF2	53.241457	48.574757	55.502135	59.705826	55.621569	54.914261
GABRA1	0	0	0	0.141026	0	0
RNF10	163.247889	127.893589	133.615149	153.377007	122.104599	122.225171
ZNF839	4.671179	3.40714	2.540949	4.770901	3.409778	3.293139
ZDHHC6	47.987848	45.231325	45.219233	38.739779	38.73893	46.071165
GRAMD1B	1.625696	0.179747	0.501278	0.998566	0.198114	0.546536
NDUFS1	71.754299	76.112426	79.240483	44.82863	56.856377	53.622105
RB1CC1	78.90278	71.67169	73.530318	64.331264	63.313602	69.758206
ERP44	143.484385	123.288352	117.095669	116.583529	114.097122	127.599194
ALAS1	15.504228	14.67267	20.075862	25.051841	23.900689	22.191864
BIRC3	2.429901	9.051664	6.112047	1.438872	8.207405	7.266943
AKAP11	13.406039	16.504604	15.810122	10.816282	13.108545	12.68707
SNAPC1	19.558078	30.621677	29.377228	17.451026	23.742685	26.190644
DERA	56.988139	48.001737	54.346228	48.961675	43.071179	43.494977
STRAP	272.867037	247.227268	326.230729	242.884206	208.16223	284.216123
ABCC2	0.107343	0.093927	0.190604	0.15173	0.066569	0.235428
DEF6	5.703624	9.006917	10.72747	7.220565	7.848476	9.336687
GCLM	77.396236	91.388244	90.755819	67.727673	76.618069	86.737655
UBR2	19.050681	20.579506	15.303182	13.853825	16.079693	15.173788
EHD2	311.757636	295.268037	304.685436	275.126794	283.976674	286.554447
DEPDC1	14.598864	25.184666	19.246274	10.189409	19.245853	18.100483
CCDC28A	5.900732	6.520635	4.68781	5.507398	4.4423	4.60877
RRAGD	18.886206	5.801776	13.52671	9.584598	5.675567	10.254031
HSF2	45.273866	55.989028	47.069278	60.702924	55.27848	61.019625
PHF20	16.780868	21.67894	21.332129	14.486585	16.924525	15.845193
NR1H3	0.096413	0.165378	0.127629	0.087756	0.357733	0.052071
TYMP	142.229598	78.864561	98.373296	197.710751	104.603998	90.827679
NCAPH2	39.959752	45.104058	53.238666	45.376518	53.365171	47.499214
TOMM34	18.579052	10.138464	12.208863	15.485961	8.157499	12.517289
KPNA6	55.166142	71.112066	61.234524	48.600797	59.982988	45.035541
VIM	4195.303081	6300.701882	5593.864317	3406.781738	5300.577937	4606.125364
FAS	9.227123	43.893589	14.563983	8.212464	32.28373	15.015719
CD44	259.403106	177.3517	157.475383	274.503199	176.730122	233.118639
KCNG1	0	0.047107	0.183125	0	0	0.172547
AGPAT4	24.042103	28.311987	31.214708	27.65912	29.264658	31.738519
MIPEP	20.214704	18.63851	17.148913	13.075637	16.141039	13.761633
INSRR	0	0	0	0	0	0
IFNGR1	124.102248	118.006188	106.503475	103.088142	104.16053	108.260711
B4GALT7	29.336282	27.431174	25.494417	24.922821	28.391929	27.69884
SH2D2A	0	0	0	0	0	0
VRK2	39.884611	37.559431	42.650447	58.76512	54.260441	55.933264
TNFRSF1B	3.716853	4.030652	6.22323	7.489292	7.667101	8.03549
VEZT	25.665924	29.977371	29.803217	19.688959	23.155016	28.28821
POU2F2	0	0	0	0.040491	0	0
SNX1	87.361241	69.770882	75.269149	95.336963	76.671375	75.087602
TBPL1	59.835076	57.674719	65.622253	37.543953	44.697196	47.077487
BMAL2	27.240765	26.301652	29.089256	26.630432	26.7123	31.026146
BCLAF1	116.787066	132.868893	113.890584	103.09293	126.207239	106.156065
SLC39A9	38.723618	38.704006	30.202262	27.609678	34.262164	29.841551
ANK1	0	0	0.008919	0	0.009631	0
IBSP	1.125296	0.042931	1.58329	0.360661	0	0.704336
RABEP1	105.455485	109.306283	113.268166	83.522732	106.650197	109.930433
NUP160	24.22988	32.095049	24.819372	18.783441	25.053538	25.553147
MUSK	0	0	0	0	0	0
IKZF2	3.613157	11.081804	5.333739	4.721618	8.297884	5.671066
GRN	102.600684	69.364306	100.514052	94.201062	69.006232	75.680033
FAM13B	39.024762	32.681846	32.778233	29.638664	29.404203	25.89505
ARHGAP31	3.954615	8.709909	7.542251	2.757758	6.585326	6.375079
CENPQ	25.49062	25.951152	24.761387	19.571559	24.903596	27.782613
SARS1	338.38348	250.611206	323.154512	1621.839567	753.757896	1003.066542
RANBP3	51.170369	51.320492	48.304975	66.382961	64.141638	58.321881
ARID4A	23.289889	19.114024	25.035763	22.677796	20.627933	21.808951
EIPR1	45.212213	31.590869	35.091548	51.253849	38.488583	38.618148
PNPLA6	24.218239	20.914805	23.59322	22.262891	20.3163	21.506711
IFT88	6.090304	4.75671	7.632575	2.950556	3.385642	4.860263
ZCCHC8	19.085477	20.73515	18.714815	20.805185	23.023184	20.689229
CHPF2	24.550869	17.986305	23.618189	22.624743	21.77011	21.676171
LRRC7	0	0	0	0	0	0
FUT8	16.256148	13.29728	14.704013	12.441207	11.543969	13.068515
UBA6	28.642976	30.554104	24.302017	21.945707	25.266188	23.722154
ATP6V0A1	18.895825	16.650215	20.285261	12.55196	13.059169	16.192774
SLC4A7	22.975853	25.053322	22.359858	16.693333	17.070321	18.649141
APBA2	0.075062	0.191035	0.147503	0.268231	0.238898	0.120334
MAP2K3	87.378622	94.744815	123.449949	83.9827	95.146935	107.675653
CLXN	0	0	0	0	0.208552	0
ASTE1	2.382383	2.101706	2.31897	1.062905	1.455282	2.099249
RNF19A	42.09638	34.154461	40.964902	34.278399	30.413659	33.388213
PEX3	23.727227	27.75992	30.606763	19.655206	25.074733	29.783463
GABARAPL2	144.528313	150.168508	182.799404	86.266648	88.202003	92.79657
MYOC	0.414789	0.044651	0.083128	0.31531	0.091873	0.053567
SH3YL1	0	0	0	0	0	0
VCL	115.047876	183.243515	161.326964	104.86883	163.209502	137.272456
NSMAF	30.586374	29.884866	24.531659	26.768949	27.768326	24.698164
ADSS2	56.212159	69.416229	67.644463	48.992647	60.128956	59.569939
STAP1	0	0	0	0	0	0
TIMP2	991.284143	1095.704183	1029.518388	1136.046329	1272.23128	1397.437344
RFC1	52.210877	50.148977	50.114762	38.771293	53.866219	51.289475
TBC1D23	48.29784	49.31086	44.670565	40.52529	45.685456	43.178024
CUL3	125.578615	120.188194	101.720351	92.381766	101.411922	90.989619
MYOM2	0	0.013744	0.013613	0	0.014846	0.017495
ZZZ3	47.695673	48.00802	45.387029	39.686991	47.1449	49.615986
SLC18A1	0	0	0	0	0	0
USP2	6.577978	5.561411	6.680844	3.544359	4.101497	3.865085
CASR	0	0	0	0	0	0
TUBG2	5.879157	33.402118	34.067807	4.233771	38.994532	46.56724
NSUN2	58.39323	58.803664	62.163041	65.57482	66.035535	71.820677
FBXO42	12.562291	17.822271	13.778491	9.303703	15.101971	14.976827
MFAP3	25.733397	23.713156	24.369938	17.463823	16.290827	15.849329
MRI1	33.134448	33.525373	34.384671	34.682657	30.953439	33.582409
METTL1	29.668525	23.733565	28.802719	35.53023	26.630264	32.287419
HOXC8	214.903593	17.510216	117.369484	173.430648	11.532124	88.069847
AGA	59.331519	45.303992	54.816998	51.543097	47.369203	47.416034
PI4K2B	25.069498	26.182569	23.58885	17.617406	20.106714	20.586768
BOD1L1	22.294062	21.106736	20.874569	24.434466	25.4492	22.774676
MAT2B	88.308258	84.145191	76.314952	78.657853	69.020443	75.76543
TLL1	0.075746	15.471141	5.932338	0.071772	10.819956	3.789666
EDC4	21.86057	24.57505	21.155442	21.577037	25.251925	22.06304
TRIO	102.214654	158.801806	92.795926	111.564963	155.748871	90.296068
VCAN	53.753467	61.781184	24.426909	31.329655	40.775873	18.745436
CLEC16A	19.003631	19.59765	16.718196	18.440096	22.270217	17.494126
MSR1	0	0	0	0	0	0
CDH1	0.148256	1.334901	1.127199	0.317111	1.701519	2.251787
MTREX	70.457816	76.237088	73.591503	60.006741	69.820729	62.903953
DNAH5	20.039389	35.812086	19.183064	13.034381	25.258915	12.539379
ZFYVE16	20.889529	25.469585	22.150486	16.872873	22.101048	18.914663
RIPOR1	71.4595	61.513208	40.924691	64.968074	66.707686	58.4075
C6	0	0	0	0	0	0
RAI14	116.790936	116.633629	151.438182	112.88936	126.54622	136.739354
SOX30	0	0	0	0	0	0
PNKP	20.497916	19.566369	24.970333	25.625759	25.00557	21.438515
BEST2	1.914716	0.105691	0.258534	1.298288	0.513027	0.788719
PHLPP2	5.151631	4.180623	3.137947	3.305459	2.725434	2.097485
STAU2	20.821747	22.285962	18.552463	14.687207	15.002913	14.938702
SLC66A1	13.863699	11.188385	8.141606	14.50925	8.211986	8.87823
CTNS	8.291984	12.31675	5.720511	7.766826	8.895367	7.491375
PHF23	33.392838	36.791638	37.932693	35.155678	40.41858	30.986887
CDH10	0	0	0	0	0	0
INPP4A	27.175154	23.790235	17.149948	19.635701	20.941461	15.582387
RAB27B	4.595643	1.755523	2.640521	2.399599	1.368296	2.393817
PSMA4	268.771185	277.371044	297.638837	385.90142	364.261856	305.336833
MYO16	0.012503	0.297013	0.08027	0.011861	0.136925	0.117188
LSG1	21.36123	23.22371	27.617316	25.411807	26.533508	28.349892
PARP3	42.348614	30.57039	29.995579	129.269042	82.748514	76.358721
TNC	219.380694	154.488757	193.349901	216.204179	150.18458	199.616431
THAP3	5.708469	7.652759	13.054605	9.907314	10.208495	8.117267
RIPOR3	0.379153	0.085929	0.14842	0.687238	0.35473	0.531237
AIFM2	29.690769	22.309013	17.954297	38.335931	22.722494	16.02352
SPATA7	14.725211	11.038939	5.414548	11.531374	10.1034	7.629481
RETSAT	5.184368	4.705325	5.097264	3.901557	3.549426	4.980078
AP2S1	117.96348	106.956155	135.153684	126.032323	123.103528	125.512438
USH2A	0	0	0	0	0	0
ZPBP	0	0	0	0	0	0
ADAM28	0	0	0	0	0	0
BARX2	0	0	0	0	0	0
DCUN1D1	67.903614	68.260704	61.914555	62.880238	61.599574	61.718504
JADE2	6.858243	9.185469	8.51061	11.94095	12.089069	9.49702
ZIC2	0	0	0	0	0	0
LCP2	0	0	0	0	0	0.037814
TRIT1	17.78196	15.693313	16.272218	18.001291	17.83124	18.81195
ADRB1	14.326081	6.766634	9.013678	21.502489	8.169626	10.13478
GUCA2B	0	0	0	0	0	0
CUL7	5.230083	2.797927	5.090306	2.316382	2.330168	3.685995
CNTLN	8.197161	14.995683	11.215644	7.196853	15.853046	12.019688
EPHA3	0.036951	0.194965	0.087777	0.035166	0.130175	0.022051
HSPA5	868.815116	687.177808	896.349832	668.887701	624.381378	753.446462
DSG2	0.020455	0.158571	0.217925	0	0.079445	0.190002
PREX2	3.187043	0.439486	1.377457	2.853668	0.36064	1.016835
WDR37	11.283136	11.932437	10.961708	13.146574	11.542605	10.694739
YTHDC2	15.68411	17.33147	18.340435	9.391355	12.384262	12.88893
ATP6V1H	47.924077	36.375163	40.34783	36.482713	29.726792	38.715971
ATOSA	11.814412	7.972049	5.667751	4.607095	4.831641	4.244164
ARAP2	6.509041	2.523798	3.639943	5.78278	2.580419	3.249869
TPR	92.596708	99.567218	96.375391	85.581346	98.57827	91.279715
CP	26.537213	13.583006	4.794162	24.193989	12.063913	6.432831
KATNIP	3.922842	3.89304	3.172437	4.642538	4.162277	4.067626
DTNBP1	19.098164	24.074886	23.911545	23.178682	26.719557	24.790901
ANO2	0.019768	0.154822	0	0.018579	0.038854	0.115294
C12orf4	24.635371	23.11646	26.263075	22.23794	21.616815	22.547753
FAM184B	1.103049	0.995455	2.116707	1.079797	1.311267	1.764741
MAP4	68.037453	71.731966	71.172783	67.262194	73.993375	71.484956
ROS1	0.016909	0	0	0	0	0
USP28	24.214069	25.552171	24.676344	23.23278	22.631927	24.64719
HDAC9	1.043896	7.880063	2.858749	1.884231	8.693754	4.533394
TSPAN17	46.914801	45.86866	43.732296	43.812365	40.271005	46.414121
NOP16	65.058703	92.45322	112.754014	54.409957	92.660332	68.388714
CC2D2A	5.126376	6.763981	5.100067	4.329714	6.126905	4.957004
RRM2B	14.303739	15.718071	17.384626	6.462679	8.738646	9.967258
ZNF800	20.831242	20.207428	16.390705	16.695719	17.6709	18.805474
TNFRSF17	0.339353	0.513234	0.44489	0.487479	0.210366	0.122733
SNX29	6.417166	6.724203	5.567978	3.567927	4.577284	3.730204
MRPS10	113.99628	145.292867	131.130693	99.676318	135.039443	125.205913
RSF1	29.580088	27.841178	29.39529	35.700047	35.167643	30.739894
VPS13D	12.412884	12.511743	11.508045	10.816459	9.634042	9.496933
CELF2	0.35735	2.398013	1.532855	0.256238	1.286571	0.929328
FAM120A	135.904073	137.638014	115.767758	126.721883	133.703996	129.640502
R3HDM1	49.154254	55.157085	33.916581	52.664386	55.554141	54.481521
COL9A2	0	0.078285	0.102075	0	0.082756	0.049218
KITLG	3.229021	15.52241	10.011238	1.176942	8.094392	7.799187
ERCC8	11.281216	11.944153	10.014278	7.258857	9.96116	11.151799
ADAMTS6	50.788826	50.702067	53.882904	42.430461	44.782817	54.732261
H6PD	6.937863	6.844762	8.364321	6.082061	6.131595	5.913979
PER3	2.653742	2.541025	1.767732	3.431347	3.287816	2.376405
UTS2	0	0	0	0	0	0
TNFRSF9	0	0	0	0	0	0
EPN3	0	0	0	0	0	0
LTBP1	45.861976	49.442316	67.288574	40.077812	47.920515	66.943035
ELN	137.293555	0.260264	18.233671	91.22888	0.314496	6.510468
ARID1B	17.591731	17.633331	14.328815	15.104132	16.82023	12.02597
HEXB	48.644789	50.628863	45.71842	42.610757	44.255253	54.670592
PTCD2	14.478207	12.751794	14.291511	17.337456	13.846473	18.36391
JKAMP	109.900164	95.42908	98.338989	96.120034	86.555619	108.237416
DKK3	88.19185	106.839986	87.030089	111.683645	122.167242	117.885671
NFE2L3	10.83419	6.292344	4.618006	12.043672	7.927069	6.69125
MCUR1	22.579614	30.939862	19.458823	14.31478	25.331853	21.863687
LIMA1	117.841063	135.556645	143.781907	152.978128	148.638438	153.573643
LETMD1	36.006622	31.366437	30.032622	33.784001	28.584705	36.65435
SLC4A8	5.20619	9.179465	9.301453	2.851907	5.360517	5.883919
LAMC3	0.107823	0.018401	0	0.076009	0.058352	0
PTGER3	4.010121	30.16289	12.275707	1.771324	24.594875	10.670707
MAPK9	76.560998	81.54678	75.628324	56.157794	64.256214	68.587595
COL23A1	14.337138	7.530979	25.576501	13.871691	10.194849	12.431154
BCAR1	44.42129	70.955494	55.901053	50.878136	83.63866	59.39893
FHIP1B	9.327365	7.723525	7.167951	7.775256	7.18486	7.821836
HERPUD1	52.887309	37.447661	36.654671	43.506877	36.130425	33.468355
RAD51	67.163848	74.032388	92.209819	50.461929	59.985237	78.004743
POLQ	4.288445	5.066044	4.73853	3.198959	4.448699	4.071996
PIK3CB	8.700417	10.855344	15.031529	4.099654	7.823444	10.311275
HEBP2	26.821536	42.897425	35.072228	22.066214	37.127262	25.049891
MPHOSPH9	10.401458	13.483723	12.218054	8.013643	11.785312	10.006092
PLEKHA5	11.624921	14.267058	10.662757	6.89147	10.55608	8.411804
PRSS8	0	0	0.069376	0	0.072801	0
SIKE1	29.258042	25.83889	25.150016	24.444903	20.525492	24.411173
RRP12	29.3629	26.569835	33.338989	41.208152	36.166929	37.53731
FNIP2	4.493921	5.436727	4.623658	3.608293	3.981016	3.425917
TTC17	28.188533	28.154419	24.78587	22.981402	25.577768	23.869622
ALX4	0.505462	1.019342	0.926407	0.697464	1.151813	0.506997
FSTL4	0	0	0	0	0	0
FOXN3	17.449986	15.464041	13.951442	18.191886	13.923907	12.982909
METTL24	0	0	0	0.069475	0	0
NNAT	0	0	0.291447	0	0.897968	0
USE1	32.633256	26.468071	37.228538	27.398427	27.050938	29.905738
MCF2L2	0	0	0	0	0	0
NRIP2	3.533349	1.825637	1.109592	3.093684	2.05417	0.7944
LAMA3	3.136008	0.423841	0.656894	2.67553	0.565974	0.589795
AP5M1	21.32751	21.656608	17.448756	21.307807	20.434038	22.574752
ANAPC4	40.831906	34.445441	37.044924	25.663826	25.081297	29.947704
TRAPPC3	62.481032	59.988916	64.851008	64.473102	57.891172	52.747806
THRAP3	145.801161	163.947029	154.803349	141.293814	163.234649	151.102695
PHPT1	183.618773	169.732941	180.527049	221.279874	201.450334	180.892747
ENTPD2	134.545154	15.177452	42.59302	140.644337	16.261881	37.087171
ARID4B	39.865973	34.42714	34.363122	40.023884	36.810685	34.005449
SDCCAG8	10.755631	11.503143	12.223709	10.854937	13.332358	11.365123
PTPRN	0	0.162714	0.102982	0.089087	0.067994	0.026472
HHAT	0.980458	2.13463	0.722929	1.094455	1.223246	0.859379
KIF1B	31.903914	31.464123	31.056269	21.041587	20.88475	20.352855
FOXC1	3.223159	4.512614	4.453152	2.782527	3.982938	4.701723
TBC1D22A	19.916385	19.169041	25.189847	21.271438	26.019845	23.190236
SYNE2	13.220935	10.738774	11.071519	12.511531	9.823535	9.043758
PLEKHH1	0.116267	0.548874	0.331233	0.030046	0.479935	0.236885
ATP9A	16.406556	19.440263	27.270433	19.364211	19.899637	28.548288
SPO11	0	0	0	0	0	0
CBLN4	0	0	0	0	0	0
CHRDL2	0.676131	1.295664	0.585255	0.329298	0.909714	0.668455
FAM168A	45.511923	50.92756	23.594875	40.029054	52.087288	35.596882
GALC	5.026053	2.894242	3.478133	2.216578	1.808111	2.983509
NOP58	145.974326	161.84202	206.851648	185.421514	192.38712	199.891556
SZRD1	64.247763	78.146634	87.212481	71.806614	82.804644	79.011398
KCNH2	0.708562	1.512298	0.333598	0.354421	0.918672	0.265601
FAM114A2	45.248045	40.922571	51.790554	38.297226	43.030495	43.815485
CYFIP2	2.949947	0.882496	0.601597	1.984853	0.716314	0.412971
TAB2	47.742336	72.244488	32.774438	51.330115	68.842931	58.129462
GINM1	97.561851	94.546235	105.882873	62.572571	75.76117	87.948365
USP36	12.385126	15.512178	17.557748	17.785873	20.140042	14.580942
KMT2C	11.115704	10.222589	8.000064	8.737362	8.803468	7.47003
MCOLN3	0	0	0	0.035579	0	0
CCDC85A	0.168703	7.185441	3.351392	0.222259	6.839286	2.405714
PUM2	60.396508	77.138285	54.021053	49.83151	63.837621	56.363742
MRPL43	56.30573	57.896242	65.556368	68.933034	74.517223	76.590817
ITIH1	0.041986	0	0	0	0	0
PHF21B	0.482956	0.290019	0.11753	0.088841	0	0.051344
TRAF1	4.636504	6.703977	7.529445	3.31218	6.587279	5.557806
RC3H2	29.101557	36.321067	24.530461	25.864714	29.217342	22.260496
IL17RB	17.879853	21.484574	14.457015	10.15514	15.42994	13.77484
TRAF3IP2	1.227048	4.926352	2.255491	0.832229	5.135441	3.625864
DCBLD2	21.148689	29.120699	20.980917	27.730666	30.66616	24.587089
SOAT1	29.631086	47.928973	44.263149	20.490983	35.18278	43.131731
PKP2	53.019747	17.124584	26.81905	48.038631	11.800559	24.883589
MSH4	0	0	0	0	0	0
F7	0	0	0	0	0	0
GDI2	456.035887	455.252581	480.078814	412.102951	444.161261	498.251353
PRDM1	0	0.07876	0	0	0	0.105405
TMCC3	6.272219	22.645121	33.860863	7.725301	24.746944	33.481966
PITHD1	71.473184	72.862465	78.593391	60.351796	60.851267	64.895312
MTA3	18.443301	17.123585	14.170922	8.184504	11.671512	10.736345
USP13	9.055602	8.377066	10.36033	7.026145	6.984753	9.559156
ATP11B	59.985918	63.190813	57.289032	50.044519	46.562303	44.303844
LAMC2	1.324594	4.45879	2.52003	0.97376	4.070821	2.605426
CDK14	45.203885	51.79608	50.02778	30.726414	41.562597	39.565261
SEC61A1	262.555973	231.772352	180.412443	227.560871	202.16344	214.618618
PPP1R12A	75.934459	124.629546	102.131951	72.062768	112.313649	89.030486
RASGRF1	0.035393	0	0.04468	0.110869	0	0.057843
CROCC	3.48657	3.066008	4.48215	2.843354	3.60076	3.116813
POLR3E	26.400943	26.297682	33.185767	39.357957	33.200834	34.929025
RIOK2	42.182955	46.760557	43.631449	36.374868	43.93904	43.8998
YIPF1	19.525785	23.562246	20.789059	12.498713	17.126525	20.47851
NDC1	23.768574	31.650736	23.775977	18.758646	27.740318	29.578258
DGKG	0.022302	2.432053	0.813245	0.040917	1.493782	0.482852
FLYWCH1	8.393523	7.659128	9.579894	6.35395	7.770296	6.436445
UNKL	6.706723	4.157136	5.046663	6.968455	3.718057	4.340852
TBXAS1	0	0	0	0	0	0
PARP12	60.049293	18.085658	21.155408	436.232804	294.451145	322.520275
ALDH18A1	62.347327	55.378822	65.862939	60.291244	58.355666	66.166652
TARBP1	22.530345	17.121831	18.262916	20.228815	16.769968	18.51539
GATB	8.310175	9.612064	12.413136	6.404888	7.312143	10.368182
MXD1	18.574904	12.581699	10.460765	16.597864	10.162796	10.960258
CDK17	17.582719	20.608914	17.652974	19.678728	17.716197	20.058663
DNAJC25	101.798113	91.159687	114.213826	94.00468	97.56675	104.204646
PSD	0.023768	0.040433	0.01993	0	0	0
CTDP1	16.49674	14.736319	19.813779	20.170802	18.807922	16.313148
STYK1	0	0.04076	0	0.043355	0	0.052726
WNK1	51.783754	59.111344	39.019438	40.97063	47.375582	42.682956
CCAR1	91.018436	81.337444	94.543903	96.972137	90.307576	90.392784
OGFR	28.348097	20.007863	30.372267	151.730061	102.694717	93.385962
GNA15	0	0	0.421026	0	0	0.63917
CREB3L3	0.603283	0.08679	0.131581	0.229731	0.046807	0.054108
PIGV	7.568936	7.071409	7.107243	4.516656	4.517649	4.773537
PTPRU	24.877579	11.237383	9.283296	24.859929	13.214419	7.876581
SNRNP40	32.768773	37.255849	39.139396	31.253041	36.303237	39.54134
COL11A1	41.398228	50.110587	67.934871	48.048808	53.666484	61.61506
QSER1	23.497245	29.334098	20.277449	16.788038	23.606321	20.653996
MPC1	105.384887	76.234914	67.345069	58.217226	50.708327	72.381084
ACAA1	27.407214	22.662669	36.445268	36.714184	25.390585	29.354803
BCAT1	35.513868	22.704594	42.968053	23.278902	19.904564	37.82087
HDAC7	44.752176	37.605708	40.290675	42.321789	42.54937	32.992378
LZTS1	1.976533	1.537642	2.202028	2.271209	1.97983	0.862104
PRDM6	0.06293	0.274145	0.231681	0	0.347537	0.068093
WNT8A	0	0	0	0	0	0
SPAG4	1.038978	0.15823	0.316463	0.164956	0.168238	0.52089
NCKAP1	163.062075	197.724829	177.948846	108.22112	143.245892	134.78875
MRPS35	45.452601	42.371127	44.484428	44.244163	46.636308	44.095011
GUCY1B1	6.040758	1.311653	0.483368	2.684089	1.095709	0.443132
SFSWAP	45.699758	40.371375	50.404907	51.282288	45.845913	43.178398
TNK2	38.817959	21.205703	34.882215	41.056979	24.970823	32.430386
MON2	22.246553	20.712023	18.336891	14.672937	17.796038	18.409896
CDH3	0	0	0	0	0	0
CS	167.155228	200.604051	174.04047	184.250215	189.639416	201.30582
MRPS24	42.985819	47.703075	51.763197	41.193947	33.57603	44.139152
ELMO2	23.959438	21.283771	22.58421	20.453843	19.087047	22.5749
WAPL	43.393251	49.065431	47.53548	36.838702	40.206965	37.628559
VMP1	96.024687	93.608789	95.33591	92.409492	92.390378	113.367602
APPBP2	42.94515	47.945024	38.135224	35.319137	38.549914	35.899336
POLD1	32.22087	29.801702	38.099516	40.798737	41.655376	39.067806
SEZ6	1.548686	0.875662	1.227428	1.889359	1.162591	0.950554
EIF4B	329.511014	356.890068	386.327648	264.490678	334.38649	277.54587
BICRA	8.500775	7.444104	6.133073	6.146231	7.539146	5.832497
SPHK2	8.043417	7.443491	7.063202	9.332138	10.410788	7.43298
RPL18	1310.437499	1126.26915	1269.277866	1014.079677	959.658366	1101.449607
CA11	4.660491	1.141205	1.213024	2.881748	1.170044	0.817206
ISOC2	19.095508	28.119308	31.347122	19.170913	28.504817	29.97676
EPN1	56.313623	58.128183	64.67836	73.120029	74.206042	65.188075
MED29	72.983383	74.835581	72.654441	72.672657	73.614385	65.811449
AHRR	20.917033	17.541276	16.222397	29.310988	21.506706	15.406537
GPC1	39.835791	10.570434	31.858759	25.852128	7.430728	20.910975
ADCK1	7.577583	7.254712	7.670719	7.772651	7.785834	8.893481
(many2one_c1:RNF4)	58.524459	52.973127	56.065226	62.067531	64.641505	51.441024
CASP8	20.095152	10.815524	19.1911	44.115448	24.277466	37.078066
LIMCH1	12.554347	10.388259	11.949744	9.818857	8.337389	8.159161
INTS13	72.353767	63.324753	68.705262	66.737684	62.085605	67.597119
TM7SF3	29.961822	23.821515	27.323022	20.218523	15.960801	23.965028
DLX3	62.879205	25.817413	18.171956	38.595038	25.867471	13.663863
SPA17	42.227535	69.177809	53.848684	25.569486	63.026599	40.185121
TSPAN32	0.154949	0	0	0.130916	0	0
DMRT3	0	0	0	0	0	0
ST3GAL6	0	1.008018	0.066837	0	0.20132	0.314893
ATP2C2	0	0	0	0	0	0
NGFR	2.514326	4.184361	2.1094	1.165712	5.031616	1.586883
CDON	71.154409	38.903993	36.466278	52.812709	34.204241	34.306546
HIPK2	8.87281	10.914551	6.305108	4.844832	5.648544	4.702688
TNPO3	79.439352	89.968643	76.259875	61.112542	73.0411	69.289722
RFXANK	15.626985	16.604397	15.173294	14.691886	14.352657	14.260753
TMEM161A	17.641703	15.778784	19.593554	14.200687	16.325081	15.291637
LPAR2	2.57828	2.439524	1.503322	2.179711	2.577038	2.128041
SUGP2	7.059979	5.549898	5.618091	4.195516	5.489767	5.593903
SLC12A2	39.086936	63.075543	54.302268	27.34099	46.63633	43.059191
SNX24	7.94806	8.417003	8.991414	3.095605	5.086951	4.593828
EYA2	0.185504	0.476983	0.493409	0.136061	0.486651	0.202582
CNN2	303.367784	357.997549	300.512547	261.589279	343.521779	310.690396
ABCA7	0.189117	0.347635	0.331886	0.122424	0.187598	0.170987
SNCAIP	1.151025	0.831917	0.896737	0.42661	0.609136	0.533585
DDX20	26.353358	25.742184	29.07526	33.505672	31.96281	31.948264
BTBD1	99.051317	95.243514	85.636104	50.09092	49.651562	45.691808
FAR2	3.867613	5.986419	2.486845	7.760498	4.634605	4.021324
BCAS1	0	0	0	0.027631	0	0
POU1F1	0	0	0	0	0	0
SBNO2	25.862885	22.258854	20.866556	23.630386	20.045896	16.96169
PMS1	28.987221	46.878533	33.866666	29.694063	45.620695	39.173663
HMG20B	135.422094	85.853662	119.683668	180.433914	111.794794	130.525905
CALCRL	0.520255	0.135923	0.144216	0.192489	0.148334	0.172654
TAF11	102.09883	97.663847	127.891847	110.500436	113.093848	113.543612
ANKS1A	12.860218	14.345868	12.327651	16.938338	17.917674	14.022093
AP3D1	118.580691	112.227562	122.838458	121.267027	114.516629	111.09401
ZNF76	11.934515	15.161024	11.794447	13.345289	15.381415	13.484008
SLC9A3R2	20.605515	13.449756	11.891056	29.784126	17.249883	11.742189
NTHL1	7.327884	14.933156	15.201699	12.565835	15.689137	16.622627
BLTP3A	7.761953	8.230264	7.277337	7.973527	8.542548	7.661233
GNAI3	108.001695	120.870371	115.392619	98.034864	109.142328	112.043753
IPO5	216.032699	273.094252	275.027362	191.211784	251.45572	275.814724
OAT	72.564049	77.930968	72.548898	60.453477	79.851708	67.941892
WDR3	29.003895	30.367183	31.869508	33.709533	34.00725	30.944311
PKN2	32.029355	38.420847	33.765663	22.566065	30.118232	27.823523
WDR18	23.155165	22.900867	23.396626	28.148182	28.165979	26.343667
GLP2R	0	0	0	0	0	0
MCM10	40.435765	49.506382	48.671432	35.139177	47.139631	44.732334
DGKA	77.247999	48.359515	69.361943	69.353793	47.267571	71.809595
ERBB3	0.123031	0.026138	0.04139	0.113546	0.044071	0.034769
ANKRD44	9.236796	9.770619	10.30235	5.733413	6.992703	7.6604
KARS1	210.028165	193.013727	176.597187	998.503284	546.223001	586.198362
ADAT1	1.289711	3.116223	3.211793	0.994989	2.863686	2.119086
PDIA5	136.051066	133.24071	143.552522	132.201512	126.831903	124.872831
TBC1D22B	9.947133	11.535639	8.706848	8.346495	8.911462	8.710689
NDUFB4	178.003062	169.783573	200.188948	126.873987	149.840225	173.23
SPEN	19.727864	23.614306	15.784992	16.522437	18.35067	16.208784
MYLK	2.482841	5.333862	3.89847	2.220754	4.30976	2.72798
MAP2K4	27.020234	25.27358	23.983171	15.013357	18.464511	19.476288
PACC1	21.819895	22.384875	21.546398	15.830196	18.199003	13.357064
SNAP91	0.05014	0.19555	0.188606	0.071592	0.197742	0.230101
SLK	135.329983	131.558143	124.318906	133.642503	132.211444	125.040682
CYB5R4	22.6761	23.636651	21.342099	15.324768	20.393075	20.973675
COL17A1	0.359503	0.105553	0.119229	0.23311	0.089159	0.140509
GSTO2	0	0.086351	0	0.08683	0	0
PRKCQ	0	0	0	0	0	0
ASB1	6.294174	4.977265	6.132022	3.572228	4.036402	4.371999
FAM107B	111.42507	88.427585	114.416284	88.192915	84.334358	104.374189
ME1	127.025096	76.252829	98.714047	68.94285	57.015169	80.30265
TBC1D1	24.785112	34.474774	33.085821	27.352903	33.735649	35.650598
CDK13	30.679452	35.890725	26.439262	31.334935	33.224544	32.676508
MTHFD2	71.125529	83.931078	72.270779	62.376399	80.413182	83.920124
FOXJ2	44.140787	41.291242	26.150845	42.140214	37.747589	33.642945
YBX1	1460.9713	1589.21056	1577.075708	1548.024591	1759.234277	1511.57756
PDE4A	31.351049	41.880127	29.756667	38.559166	50.35561	32.339653
ELAVL1	96.875046	107.547032	80.827926	79.049085	87.247189	90.719969
TIE1	0	0	0	0	0	0
DIP2B	19.399057	24.591656	18.082719	17.764642	20.632439	16.256929
SMARCD1	24.326416	30.203231	26.075871	26.941459	29.763408	30.386889
KDM4A	28.712589	31.596967	27.916848	22.920055	26.63606	23.202
NFYC	57.506287	60.599744	40.01271	71.701187	63.897938	59.345121
ZMYND12	0.28315	0.204422	0.276293	0.152584	0.109611	0.193779
NGEF	24.42797	7.260744	11.049042	19.576741	6.108402	9.713626
ASPM	20.316862	30.430786	25.887222	17.173435	27.802689	19.147624
ELOVL1	99.318373	120.825227	79.520345	123.703056	122.590405	137.663731
SPI1	0	0	0	0	0	0
POLR1H	81.78949	72.329911	84.48664	56.670875	55.372599	72.386669
MPPED2	0	0.122533	0.33144	0	0.388137	0.378824
CLDN18	0	0	0	0	0	0
ZBTB11	11.957398	11.264538	9.790508	11.890638	11.13679	11.278684
LRRC40	21.792827	23.892006	23.840734	14.069978	18.045768	20.586454
ISOC1	9.243516	9.809208	12.128364	8.830921	8.961289	11.109676
TRMT11	36.892812	35.201221	39.222545	33.2787	34.321682	39.379646
MSANTD3	0.631082	0.760443	1.177665	0.309429	0.465664	0.634997
KIF26A	11.094914	5.328079	5.231689	6.624083	5.991602	3.998628
ATG2B	26.789999	23.893115	21.896008	20.882999	19.043684	18.628822
ARFGEF1	27.517314	33.339341	25.648639	20.405304	28.45925	26.33601
ZFAT	5.730228	5.699464	6.079818	6.095545	6.150897	5.616863
MTFR1	37.041185	31.126383	41.324559	22.962068	25.786966	30.42439
STAG3	0.113306	0.292775	0.04479	0.104727	0.233934	0.147236
FECH	26.053748	31.234669	24.363096	15.690659	24.382292	22.154947
MYO9A	8.591273	10.428238	10.368408	6.481396	7.616508	7.162078
PFKP	88.94441	214.612675	182.766675	133.375144	242.901979	187.065475
(many2one_c1:SP100)	14.964882	9.236686	8.417913	266.493816	152.177649	127.25643
KLF6	50.069264	82.953208	93.369225	58.092741	82.609497	84.024264
PLPP1	56.74454	43.552324	48.473045	58.477616	39.197818	44.594126
NEO1	24.084385	32.753056	19.277474	14.012557	23.149938	18.37899
TNFRSF1A	103.216283	89.463625	87.490488	120.231071	104.694518	96.670247
CACNB1	10.583209	9.593425	7.089698	12.310134	9.919762	10.256134
EVI5	29.483268	31.556111	25.745163	13.325715	22.34604	15.976437
STOML1	0	0	0	0	0	0
DHX29	36.31776	41.139421	43.000083	36.184598	42.038991	40.051031
DNTTIP2	144.261651	124.992409	123.040871	174.61556	146.158038	143.774258
METTL22	8.282695	11.528123	9.818149	9.556862	10.549188	10.098381
TP53BP1	20.2556	20.597759	19.585706	13.168125	17.303865	16.306213
RRP15	68.517421	78.843882	126.215407	102.356353	109.565579	111.540502
DHX8	36.118402	36.313557	36.65812	31.918944	31.259299	28.786203
IARS2	60.096579	49.704876	51.921345	42.689336	38.062874	39.128715
SYT1	0	0	0.041618	0	0.042929	0.10182
NAV3	2.834048	8.558032	4.708899	3.911397	7.577919	6.160523
ROGDI	14.677995	11.519403	10.27281	7.322826	8.055634	10.329521
ROCK1	80.591236	80.539065	89.428035	63.646292	72.348391	71.97815
CBFB	117.550537	145.339171	161.89661	87.825629	130.638403	118.292246
HYAL2	37.702263	35.560323	30.076963	45.117141	39.844891	36.954638
HDAC4	8.442692	11.517845	9.785381	7.502233	9.89416	8.751333
RASSF1	27.943927	27.592697	32.92868	43.163106	30.434891	33.384179
FGFR3	4.463729	8.310446	5.000589	2.831492	9.777883	3.168986
IFI35	40.659017	12.794328	13.959167	402.835364	207.839393	194.997934
HEATR6	16.558399	21.133276	14.766816	21.567041	22.072512	23.384474
COASY	25.467448	20.794851	24.112237	23.869496	25.053679	23.838816
PLEKHH3	3.498196	2.473743	5.318857	2.358698	2.81786	2.571541
MEF2A	35.611101	31.870807	28.127661	43.525043	29.499192	29.838783
INPP5A	41.793762	44.31562	50.194485	25.519978	31.797453	28.542465
PRR11	51.163762	82.765681	47.868023	37.22776	67.418047	54.911543
REEP1	0	0	0	0	0	0.094877
ATP11A	15.419468	17.103949	14.234456	15.94827	14.983776	14.593676
POLR1A	19.647028	22.568345	23.177738	27.030933	26.217998	27.928443
LAPTM4A	1184.043665	986.911456	885.834721	942.221679	860.594637	918.133227
TTC7A	14.758028	7.408773	13.93051	14.089684	9.308517	10.282166
IP6K2	42.81246	36.635404	29.379761	34.397853	38.770455	32.206771
SRBD1	22.853203	26.578981	21.080307	14.419176	22.601673	20.245772
KIF2A	47.043624	54.187774	49.122909	38.369652	48.20828	47.946202
PSME4	55.185962	47.746668	39.568139	37.871709	37.688045	31.857914
IFT80	29.103748	40.686958	33.826628	17.653702	28.136879	27.549903
SIRT2	43.794599	35.981317	32.420326	31.399845	32.568307	34.043316
ERLEC1	75.900323	68.060537	74.827326	51.080831	62.564216	67.94328
PPP2R5B	15.812396	13.216567	14.244637	11.819668	12.553703	11.247511
PYGM	0	0	0.022533	0.023637	0	0
PITX1	1.816384	0.092303	0	2.289015	0	0
TRPC7	0	0	0	0	0	0
MAST4	1.566741	2.463424	1.819331	1.208048	2.131593	1.458041
ADGRF5	0.015192	0	0	0.014515	0	0
SDK2	1.578092	3.71195	3.502449	0.802888	3.973513	3.459897
ADAM7	0	0	0	0	0	0
NUP133	30.535776	47.735473	41.076942	26.460085	43.527288	39.730788
NUCKS1	423.957877	434.228456	564.917512	323.724912	402.940243	347.163033
BCL3	10.842821	6.996075	4.286672	7.375151	4.172222	2.921725
KCNAB2	26.900463	30.168205	28.028013	22.799199	27.899845	26.436157
ABCC9	35.921766	37.127521	29.651831	19.02986	25.981134	24.22978
DRD4	0	0.602934	0	0	0.277441	0.31541
TGFBR3	41.559086	4.954073	6.770454	20.04454	2.191165	3.743485
PLA2G10	0	0	0	0	0	0
HES2	0.446937	0	0.393321	0.864335	0	0.525577
ATP1B3	268.195607	207.626296	287.873218	179.259888	163.524301	268.678232
NEDD4	10.826108	29.865022	20.393567	9.487821	27.653894	19.421873
PIGB	15.064042	14.930406	13.180194	13.388277	14.696687	17.245826
GNB5	12.874962	9.433685	9.600657	7.764967	6.418554	6.650708
RAB27A	33.210096	17.282168	21.887139	36.753284	21.995605	24.056103
HDHD5	5.552282	7.059289	5.81252	5.575793	7.311204	4.711378
UFD1	66.514627	54.83826	59.658126	65.764042	55.893826	62.915896
LRP6	22.565084	24.377844	21.255905	14.857332	17.849123	15.097392
GUCY2C	0	0	0	0.016389	0	0
PHRF1	21.464182	21.666253	25.698849	26.838387	27.729656	24.093619
ELP1	33.335438	35.922856	33.002686	27.836809	32.69419	36.132419
NUCB2	117.7191	76.701342	101.746059	79.952717	66.998048	79.619246
PTPN3	17.15365	11.028493	13.25885	8.760914	7.519963	10.837967
SPTB	0.008881	0	0.007353	0.023713	0	0.009814
DAPP1	0	0	0	0.189906	0	0
FGF10	0.187689	0.677636	1.05634	0.163093	0.351069	0.827002
SLC44A1	80.975817	83.086499	81.050331	55.898315	66.976832	76.074621
TMEM260	9.856803	11.956816	9.122669	7.36568	11.281772	8.274521
SMG6	13.396094	12.631312	14.372388	10.421827	11.38714	10.542525
EXOC5	86.025945	82.051745	88.097976	64.613323	66.086804	74.717697
FGF22	0.292321	0	0	0	0	0
FSTL3	10.712972	18.298305	22.504212	9.908349	14.011056	15.990398
DGCR2	55.275498	50.107068	42.542197	40.303406	46.153738	39.698511
RNF126	54.351895	60.575595	47.255697	99.136592	84.561296	76.004527
MNT	13.221055	12.308236	8.177454	16.608962	15.656814	8.126003
ZXDC	11.269343	12.451069	8.589442	9.291135	10.702621	9.681619
JMJD6	32.074973	29.799986	32.159921	40.930129	34.232542	36.359615
POLB	65.68902	43.592134	52.42992	50.593332	33.528651	44.690879
ST6GALNAC1	0	0	0	0	0	0
WIPI1	22.220968	16.988463	12.753207	9.569956	10.906131	8.229269
FRMPD1	0	0	0	0	0	0
GBA2	7.980602	9.132143	9.083399	7.204404	7.933304	9.89837
NDST1	22.788473	23.958543	17.637955	21.718689	21.427093	18.911147
ASNS	108.759336	99.267432	112.533803	123.640123	96.625681	133.858015
AP3M2	1.932544	2.451803	3.614289	1.079538	1.697647	2.702832
CHAT	0	0	0	0	0	0
TESK2	7.65657	5.817295	6.456358	9.347596	5.052905	6.092967
CFAP20	52.77047	53.113599	43.463327	37.693093	36.953684	41.383742
CSNK2A2	148.906836	128.991853	133.625607	103.834991	106.54025	111.943173
PTPN21	38.457779	41.238445	37.029626	29.515039	35.219539	28.77134
EIF2B3	30.403756	41.085772	41.591986	32.862408	35.300587	45.951634
CAMK2A	0	0	0	0	0	0
TCOF1	11.402849	12.467838	15.366249	18.971422	19.848809	16.635272
OSBPL3	3.634706	4.26302	4.289321	1.922558	3.205646	2.516687
EPHA8	0.058518	0.123325	0.023577	0.053155	0.080726	0.062622
SLC12A3	0.0249	0	0	0	0	0
RAD18	13.016739	18.928919	18.48752	10.580343	14.647494	16.999703
ATP2B1	71.646053	46.969177	58.424938	44.289651	37.151454	46.098415
TRPM5	0	0	0	0	0.027032	0
NCK2	19.232197	18.800444	21.619208	15.040326	19.042417	13.068461
MAP4K4	59.492174	70.920203	77.085338	54.622395	66.647071	56.037015
MGAT4A	10.019259	13.49736	9.000275	6.560817	9.784967	6.398767
SNX13	20.013581	23.74967	19.679395	10.653506	15.313199	15.044986
ARHGAP10	72.028746	48.496714	51.422569	94.948443	56.854502	54.92146
RPS6KA2	0.214447	0.568113	0.255474	0.097075	0.554892	0
ING3	32.681409	33.993228	28.558579	29.476886	35.521741	29.836674
VASH1	0.067384	0.058158	0.280207	0	0.058866	0.06997
LMCD1	1.930395	4.837186	8.53969	0.707195	4.406349	4.927793
SEL1L	58.071516	56.542707	58.635377	40.935384	44.546795	43.933944
TRIP13	29.890382	45.615984	45.564908	19.791616	39.131002	38.128218
TCF3	43.687977	37.763637	37.329383	48.872535	42.910176	35.236063
TRIB2	26.761919	7.151268	10.531653	21.483543	7.029569	10.571857
MBD3	120.926705	125.174368	144.468818	142.762352	141.1649	133.236682
HLTF	22.78139	28.87017	23.754781	11.842038	18.811668	19.629567
CPSF1	67.59502	61.979575	62.501847	74.297962	73.731731	64.80278
MYO3B	0	0	0	0	0	0
CYBRD1	18.757406	46.058601	38.930833	9.513278	30.147956	33.571401
CDH19	0	0.070171	0	0	0.13315	0.063321
PDCD2	40.209435	42.524587	49.418909	39.175331	37.868486	45.351729
SLC6A15	0.071211	0	0	0	0	0
RDH11	31.677943	49.372446	44.854498	35.447849	42.085373	43.670835
ADGRL1	46.315403	68.063928	50.450948	39.470878	60.692411	52.54298
SPP2	0	0	0	0	0	0
ACTN1	571.549312	801.939495	556.157023	1072.566736	1147.798885	941.879506
ZFYVE26	6.073576	7.056792	5.502673	5.444678	5.977166	5.568773
EPN2	18.43295	22.751614	19.5197	16.365584	17.784503	15.3089
ASIC4	0	0	0	0	0	0
SPEG	1.613902	3.090886	1.768449	1.351935	3.391003	1.695229
LNX1	2.609181	1.213096	1.77722	1.915097	0.637954	1.383029
ALDH3A2	165.427612	121.6471	133.693354	106.209256	92.921313	105.911595
TFRC	53.742269	61.716167	66.8723	33.018277	45.000562	53.470726
SREBF1	16.291422	13.196782	18.880811	13.984727	10.105158	14.346344
AFF4	38.079556	45.81068	29.958221	26.474624	33.454344	28.244769
UBE2D1	87.109708	84.318597	64.422408	79.902806	83.11567	84.286678
PALS1	17.179371	18.176131	15.866954	13.175599	15.93822	13.422715
RHOBTB1	8.32169	5.411988	4.509244	4.206012	4.35298	3.341101
MARK2	30.165322	26.995969	26.235408	30.635852	26.203182	21.618658
HMMR	29.448688	49.631264	46.767624	19.286107	39.940321	34.687635
CHFR	21.149324	22.698292	23.647517	29.553903	28.933331	23.344564
P4HA2	36.447969	27.568961	44.265081	35.08793	28.470024	42.292675
TRNT1	44.834261	38.405946	48.274265	43.551672	42.144051	47.302273
ACADVL	68.555924	61.908345	75.145803	60.268537	59.878876	52.884985
STK10	8.395102	5.123829	7.021763	6.106398	4.673381	5.544435
FBXW11	40.685706	45.132904	48.875288	32.276949	35.366443	31.518036
ACAP1	1.893595	1.040364	0.849335	1.013691	0.596855	0.70477
CRMP1	0.109566	0.031064	0.15401	0.033228	0.034163	0.079931
EVC	18.126091	15.304365	18.304573	11.717832	13.647924	13.233536
DERL2	86.980776	80.660347	95.726281	66.740327	68.126308	82.685707
SIDT1	0	0	0	0	0	0
NDE1	34.302523	44.260101	43.486248	35.632994	42.649766	44.648455
IRAG1	1.800012	7.864115	9.054312	2.449726	6.583514	10.047606
TMEM38A	0.092738	0.080178	0	0.160442	0	0
AP1M1	57.591282	77.337511	54.616293	54.741901	68.13719	67.154486
CYP2W1	0	0	0	0	0	0
MCM2	86.856115	101.538293	89.617934	92.945253	101.100507	98.725236
PANX2	5.062987	1.278016	1.877301	3.95675	0.942055	1.946074
SELENOO	18.676736	20.061943	20.909309	20.43109	20.978779	20.739967
TP63	0	0	0	0	0	0
ALPK1	0.023928	0	0	0.021208	0	0.051388
LLGL2	0.796484	0.383356	0.24133	0.165296	0.363146	0.198438
NLE1	11.713275	10.018211	16.75696	17.18397	12.86849	16.394419
SDHA	179.674219	173.921492	202.964532	165.057351	162.168285	165.578702
SMARCE1	241.632232	236.964682	208.227515	229.50961	232.33616	219.667178
FNDC8	0	0	0	0	0	0
GSDMB	0	0.160759	0.823182	0.15284	0.162913	0.195507
KDM5A	25.810123	23.221839	23.055962	23.879587	21.337364	20.891796
ADAM11	0	0.026665	0.106196	0.057366	0	0
PPP2R3A	15.648969	19.499237	17.442466	12.190085	16.743747	14.832639
FERMT2	124.470002	173.782782	138.985668	147.677036	202.878249	175.702908
ABCB11	0	0.026811	0	0.01435	0	0.018022
DHRS9	1.048785	0.398546	0.265307	1.310706	0.10527	0.376566
MAP3K13	0.111874	0.173334	0.223271	0.125018	0.282268	0.337446
ST6GAL1	6.444979	2.606419	1.768168	5.621179	1.805221	2.646728
TBX21	0	0	0	0	0	0.061609
FRY	0.043368	0.016324	0.023534	0.035908	0.01888	0.022204
PICALM	130.750718	142.057023	119.095411	112.32263	121.863201	131.564994
NSF	109.905421	65.340802	74.419245	80.49113	52.849887	70.109399
GLI2	11.826783	6.976342	5.353089	16.028274	8.742494	7.067714
CLASP1	26.130157	26.951698	20.673182	22.011916	22.400619	21.277029
MRPS34	113.306746	115.509818	145.426469	140.907335	124.857284	124.494937
CLNS1A	207.993883	209.104637	214.878384	187.741348	201.842476	187.316273
PPP2R2C	0.275732	0.315475	0.161269	0.373565	0.511617	0.24847
TEAD2	38.110816	31.258081	40.710115	24.562906	27.038415	20.853562
(many2one_c1:EED)	56.13927	41.088654	56.572995	64.107155	48.161482	58.086266
CDHR2	0.104672	0.088399	0.013312	0.041648	0.171579	0.050379
SNCB	0	0	0	0	0	0
TSG101	122.678155	122.707081	101.066732	98.632444	101.095451	114.875679
NCBP3	43.983179	37.928317	45.189177	32.97724	36.139797	34.328612
ATP2A3	0	0	0	0.024152	0	0
CA12	0	0	0.056719	0	0	0
MGLL	0.370862	0.580159	0.339443	0	0.200291	0.315051
NTN4	20.419541	6.106511	13.345305	12.911697	3.531678	12.304075
BCS1L	13.574908	13.884487	13.962719	10.206458	10.742698	15.172703
NUAK1	12.639509	29.308752	27.135162	7.164264	26.797157	23.774151
DPP8	42.905387	47.111997	45.893017	33.00737	40.165773	41.042796
SLC24A1	0.260939	0.615628	0.309151	0.278026	0.799432	0.329846
ZNF532	42.804644	33.722785	21.158936	38.092674	27.440107	24.311111
SCARF1	0.134771	0.057433	0.082611	0.18103	0.030779	0.107435
LMAN1	180.878689	177.717761	175.728874	106.064301	128.557502	122.41776
ZZEF1	9.626242	9.736561	8.942897	7.210357	6.962136	7.481145
NOX3	0	0	0	0	0	0
SLC12A1	0	0	0	0	0	0
MYDGF	89.130053	106.13814	99.822596	86.249317	103.417649	94.365802
ANO8	7.70753	5.873985	8.180496	7.576301	5.084576	8.232024
TUBE1	4.891135	6.000108	5.440588	4.733262	5.460353	4.932896
ARHGEF10L	12.661966	10.91506	15.3741	9.791822	11.45586	14.238679
TXK	0.035863	0.032084	0.033949	0.099799	0	0.166351
WSCD2	17.833007	21.088781	28.265441	11.56208	19.968565	25.258731
TACR2	0	0	0	0	0	0
ACTR6	27.159179	33.663494	27.68184	22.9794	28.882651	23.432923
TIPIN	81.246988	93.43413	105.215726	80.096211	88.288167	100.743829
SRI	147.016182	178.437521	142.539609	121.964397	141.210838	119.866268
EIF4G3	71.631688	63.252608	64.481811	55.785292	56.463902	59.898138
NUP37	26.305389	25.677183	20.618601	26.808177	25.739981	30.994488
SEMA3A	0.046001	0.040887	0.087393	0.086681	0.068948	0.054339
GTSE1	11.775349	13.370589	17.39006	8.05484	16.059426	15.3206
SEMA3C	105.443269	164.89747	127.364462	59.704708	114.472298	121.907049
TTC38	8.090179	8.417315	6.824433	6.445683	8.73888	6.793271
ACAT1	177.858889	193.250177	179.14832	151.650581	163.149919	157.890242
WNT8B	0	0	0.076323	0	0	0
ZNF638	42.504494	43.138669	43.600207	33.006208	37.145714	37.936185
SLC25A40	9.221223	7.976372	9.434192	4.301708	3.169118	6.765426
TIMM21	29.60656	34.704813	43.129607	29.899154	33.458223	38.719093
ADD2	0	0	0	0.023186	0	0
FGF4	0	0	0	0	0	0
RASAL2	13.744574	36.884938	31.238779	12.181258	35.579079	29.763497
VPS9D1	2.699181	1.824082	2.99432	2.324831	1.792907	2.111404
MARK3	74.799669	79.145516	66.810455	82.157117	80.0763	77.697629
SLC25A3	593.351018	592.735785	634.459634	436.669919	507.447017	536.981623
FNDC3B	94.850252	87.284057	77.935483	80.103469	79.018749	71.927614
FOSL2	64.79886	25.092663	45.712057	51.526971	23.48737	24.252556
CACNG5	0	0	0	0	0	0.212812
CACNG4	0	0	0.073365	0	0.075708	0
FRYL	11.758484	14.109624	11.287975	9.71058	11.62685	10.112568
TMEM131	48.512405	58.415065	38.04787	47.658259	49.936861	43.152211
FSCN1	29.678596	53.465419	23.426871	26.335453	51.89001	22.085256
MOCOS	48.220191	26.700573	27.945537	69.254604	42.187806	42.133111
PLD1	17.553773	11.55076	12.077809	19.515002	8.676189	12.929913
ATP12A	0	0	0	0	0	0
WDR62	7.989992	10.406195	8.014947	6.553019	9.840318	8.941313
DLG1	49.247677	59.593541	54.792727	29.141853	42.286909	39.419387
RAB7A	613.191368	492.47894	425.406576	597.311155	439.841852	474.586208
SEC31B	0.822238	0.665667	0.738671	0.650142	0.579246	0.952536
SART3	31.388783	34.694703	40.850527	31.466258	37.717274	33.473618
ARHGAP15	0	0	0	0	0.037773	0
PAX2	0.249484	0.170034	0.215972	0.046724	0.327949	0
EXOSC7	25.644373	24.573653	38.254001	38.667174	29.309519	32.849544
KIFAP3	32.262377	31.827963	41.70375	23.059886	26.571767	32.861372
MKRN2	44.773476	47.607847	44.801119	44.800794	43.062924	46.664609
MCM6	130.632481	119.918048	146.270903	107.8408	113.11204	132.204286
RBMS2	133.925993	91.386528	51.782148	125.776475	82.075632	85.533385
BAZ2A	14.739772	15.351379	13.147138	20.835161	18.669025	15.780653
PTPN23	30.282432	35.152937	25.139632	35.344654	38.970442	34.405815
MLH1	17.94413	21.629566	15.110136	17.55061	20.255478	17.202509
KLHL20	23.689366	30.000283	29.205366	19.353774	24.206358	25.402315
RGS11	0	0	0	0	0	0.05299
SLC46A1	9.280754	7.040868	5.724764	6.873176	6.387454	3.788943
PLXNA2	31.269107	22.513491	38.900323	35.34265	24.027764	43.270848
SPAG5	21.303441	34.415811	32.386787	17.183341	31.879596	30.545534
ANKRD13A	73.571567	84.728253	83.399908	78.923332	84.45017	83.219074
TPD52	51.784107	61.528469	64.0663	41.991158	60.704357	52.480798
ACACB	3.639047	3.400007	3.132119	2.172187	3.03501	2.941435
PAG1	0.062719	0.436861	0.24984	0.156025	0.163726	0.064598
GPATCH1	11.462855	11.538958	10.132234	10.054	12.496705	11.787176
ICAM3	0	0	0	0.040591	0	0
CAMSAP3	0.204055	0.019453	0.037456	0.102657	0.084709	0
RAP1GAP	0.155423	0.157421	0.106314	0	0.115742	0.240809
ARHGEF1	43.294774	37.173132	50.058112	45.119378	44.566642	42.854891
STXBP2	19.979467	20.580685	18.739612	25.837279	23.466147	18.823577
NMRK2	0	0	0	0	0	0
DGKD	7.929741	9.75708	8.290374	6.363871	8.390688	8.008322
CTTNBP2	0.011901	1.26307	0.124092	0	1.479032	0.198452
ACTL6B	0	0.042878	0	0	0.046319	0
RARB	0.120811	1.531141	1.155937	0.150576	1.529516	1.5037
TOP2B	118.035688	112.850279	112.436967	91.063588	98.181512	100.260911
TM9SF3	232.690397	250.544184	269.850362	184.646913	219.193749	217.286418
NFKB2	10.511181	9.040651	7.188501	10.511602	9.934404	7.661146
UBE2T	42.4823	43.482365	52.516102	29.379104	42.110954	37.880231
PPP1R12B	6.832121	6.115626	10.483049	8.110336	8.349611	8.250096
DNAJC10	94.937936	97.036852	113.828292	54.156566	66.793584	84.082258
GTF3C1	15.41976	17.926003	17.629509	11.92166	15.692221	13.572336
USP33	33.172051	35.400972	30.426519	27.428663	31.51015	29.420927
SPAG6	0	0	0	0	0	0
EXOSC5	18.254504	16.037513	17.707174	30.366443	20.557378	22.629919
DYNC1I2	253.521187	194.163326	224.042857	206.709086	171.348538	186.374743
APBB1IP	15.529079	10.021715	13.14646	11.503745	9.369485	14.384629
LRCH4	23.032366	27.490046	24.380988	23.190494	29.762477	24.857779
FAM76B	27.624954	21.980586	16.94627	23.916625	21.900903	21.273902
SIRT6	12.320679	13.796989	13.070967	19.725962	18.095648	15.649866
TYR	0	0.065481	0	0	0	0
POLD3	34.909454	33.864806	32.517436	39.132302	35.591111	39.067865
ACTN2	0.237097	0.148303	0.146194	0.019653	0.221634	0.146572
GPR137B	33.830301	21.786637	26.50374	15.837078	11.845162	14.589505
NAALAD2	0.897238	14.650393	18.893282	0.560357	12.390163	17.709053
FGFR1	36.387821	53.49922	69.962157	24.749104	43.565052	56.518075
FKBP6	0	0	0	0	0	0
SMC1B	0.144683	0.079537	0.138738	0.150144	0.280199	0.159473
FBLN1	72.488425	52.330455	30.171151	72.297547	53.914364	32.479934
ITGA8	540.708326	394.661997	351.709838	304.718535	291.532577	293.298365
CST7	0	0	0	0	0	0
MAP2	3.076645	2.089083	2.411794	10.93592	8.696725	8.8812
PIAS2	42.256037	49.328994	43.014655	37.629974	46.984143	45.538174
AMPH	0	0	0	0	0	0
MCCC1	25.167864	24.679179	21.806379	13.48741	17.60794	18.384531
LAMP3	0	0	0	0	0	0
FAP	25.36962	35.595206	21.393922	50.72631	31.687412	28.594688
NEBL	0	0.215784	0.064744	0	0.171345	0.102115
UBE2K	159.840389	157.972685	173.241884	126.104848	135.19634	132.971486
PIK3C3	24.737647	25.554564	24.20103	17.384445	19.246637	19.049303
N4BP2	8.396005	11.54595	10.444596	4.953221	8.868254	7.997826
TIGAR	44.426655	42.457621	46.74286	42.112241	43.110304	48.656175
TULP3	19.770855	25.351584	20.227714	14.185776	18.984546	15.97416
SYNJ2	18.719104	8.434976	11.506155	18.290402	5.710627	8.696667
ADCY2	3.331939	8.074341	5.603625	2.764218	8.631479	5.68063
GNB1	468.393286	469.035347	421.844417	364.332412	401.364976	388.184641
HOXA9	5.11233	53.394556	40.825513	4.908499	54.508138	33.342936
EDN1	12.202	29.013432	28.405409	11.018959	23.300999	31.981339
MLLT10	9.842087	11.299271	7.205871	9.612305	11.195708	9.974334
ZCWPW1	0.254814	0.342097	0.35994	0.09401	0.074463	0.176814
ADCYAP1R1	0	0	0	0	0	0
FGF20	0	0	0	0	0	0
NRDC	73.427064	75.30042	86.245296	62.138811	72.039988	73.605392
VDAC3	171.783416	158.039312	168.724652	110.196483	113.697724	127.164853
PCM1	75.59719	84.925787	75.85567	49.556036	66.51269	57.130498
TNRC6C	18.260932	25.185002	18.354115	12.967629	22.797161	13.976831
CBFA2T2	9.367389	9.244538	6.630765	6.804442	8.784032	6.858947
BRINP1	0	0	0	0	0	0
ITCH	36.328793	33.450215	27.467139	28.346224	27.808613	28.398642
PKD2L2	0	0	0	0	0	0
TP53INP2	9.264864	9.402752	10.276575	11.04939	5.32396	6.214282
SDF4	170.786934	135.886343	166.803931	219.636278	166.274742	162.620948
MYH7B	0.218155	0.051167	0.232464	0.506326	0.05454	0.185457
BPIFB2	0	0	0	0	0	0
TP73	1.020996	1.650032	1.410365	1.442877	2.154712	1.211117
TOLLIP	45.381411	41.860383	54.015149	44.254237	42.513241	44.877908
CLUL1	0	0	0	0	0	0
RUNX1T1	0.031835	0.136828	0.084844	0	0.090089	0.070024
CDH17	0.781453	0.261875	0.281021	0.312417	0.200565	0.179109
THOC1	53.419951	48.797066	52.80291	46.821074	48.642258	50.528133
FKBP7	189.787574	181.215827	197.925853	143.505904	168.789842	177.310177
OSBPL6	28.464298	34.298949	26.582677	18.603574	28.995191	27.404883
SLC1A3	0.991648	2.786362	0.58652	0.560225	1.773914	1.09149
XRCC5	42.764014	40.76109	46.589323	30.113837	35.335451	39.353378
MKNK1	26.918694	25.613412	26.859363	28.303768	24.43444	26.325045
TNS1	46.314602	69.138875	68.101455	39.747437	56.945128	61.126084
REXO1	7.919974	6.73918	6.257358	7.713967	7.934942	6.019423
SAR1A	121.744319	108.221363	98.270442	97.022676	87.948096	102.424592
CDC14A	7.090137	5.981813	5.354714	5.368755	5.965752	5.051545
RAPGEF3	0.674821	0.569275	0.600993	1.661591	0.871598	0.635552
SENP1	14.20875	12.980131	11.210489	11.7434	11.265876	11.972399
DUSP13	0	0.103918	0	0	0	0
CIC	32.493197	38.710323	31.246497	34.729993	40.924616	35.006897
LIPE	5.389145	4.364332	4.313289	5.05493	3.795467	5.314872
FDFT1	166.571314	174.440211	158.316265	172.038243	171.599489	203.000027
PAFAH1B3	52.888236	47.387893	55.538321	48.778258	45.891975	47.559548
AFM	0	0	0	0	0	0
KIF22	47.091554	64.878122	61.625095	35.846606	59.456776	47.432853
CARMIL1	26.474796	18.842213	20.44395	29.81069	21.107061	21.091307
PGM1	60.113551	52.306697	62.062442	49.405663	46.097689	46.886574
DNM2	105.001553	99.457501	90.164652	100.004792	101.402663	104.852422
EPB41L2	82.838692	75.766049	79.147531	99.019732	89.848002	89.597749
RIMS1	0	0.010809	0.045366	0	0	0
MOXD1	1.330011	12.152571	6.954352	1.39443	11.491693	6.489085
KEAP1	74.013121	72.943084	76.831631	103.341628	88.702465	77.47269
DDX43	0.229275	0.663711	5.320138	0.297793	0.750617	3.866847
DCT	0.201235	0.071036	0.188492	0.038927	0.080248	0.093729
SLC35C2	21.63463	20.180283	20.35198	20.929166	24.834527	21.595135
CRYBG3	5.061149	5.9029	6.396895	3.500005	5.394236	5.073118
SCTR	0	0	0	0	0	0
RFX3	1.002704	1.580956	0.805677	0.241695	0.685165	0.36245
RIF1	21.521748	24.583996	24.191364	20.934974	23.343645	24.460517
RAB21	75.343708	81.09165	82.479694	66.978598	72.823968	67.61052
SLC4A4	0.127979	0.991683	1.028279	0.017249	0.634592	0.409059
SMARCA2	32.297169	30.359948	36.73416	23.63146	27.814682	24.391942
RDH8	0	0	0	0	0	0
SESN1	17.813263	15.860911	14.654982	22.332867	17.632335	17.920148
COL5A3	0.163994	0.013853	0.012318	0.152368	0.030428	0.071998
SRCAP	34.742546	38.203543	28.739504	31.648822	36.54652	28.885424
PUM3	91.205333	95.782805	113.554393	112.326778	109.192048	127.263573
CPB2	0	0	0	0	0	0
CHRNA3	29.745892	122.646226	32.989987	24.775439	117.431415	35.664218
KCNN2	0.028879	0	0	0	0	0
CNOT4	17.255253	19.079014	10.750604	23.889865	23.998022	21.546075
PSEN1	28.398552	27.387174	24.625565	26.777196	25.326971	24.925873
CPOX	21.42018	23.577528	27.737394	20.815509	21.225591	20.149645
CLDND1	109.308852	117.12354	103.73462	77.118511	88.99877	87.309092
RBL1	15.889107	18.955254	15.414117	12.496311	14.39771	15.561179
DLGAP4	27.714874	20.437421	15.701292	28.786765	18.581742	22.464765
IGSF9B	0.115288	0.080979	0.28235	0	0.054517	0.042236
NDC80	39.01025	75.552948	72.717684	28.756526	70.422454	59.528463
AP4E1	20.372974	21.882174	19.550356	11.629621	14.750643	14.802132
RSBN1	7.439755	6.338341	5.309141	5.245783	4.463281	3.651154
MAGI3	9.504551	9.416707	18.649326	7.650987	7.347061	16.910041
AFP	0	0	0	0	0	0
COL4A4	0.049901	0.021102	0.02034	0.05839	0.011869	0
TCF7	1.193827	0.738223	0.500372	0.701283	0.31158	0.619928
OSTM1	43.444201	43.693259	43.448	29.969977	36.521184	36.686269
CDH7	0	0.653133	0.406834	0	0.55185	0.511782
IMPG2	0.285478	0.126075	0.195847	0.245755	0.19333	0.304376
PCNP	175.319072	173.024147	171.963129	181.119445	189.555558	175.681905
EXD2	7.421038	9.653795	8.237321	4.68995	6.814875	4.917593
MEF2C	9.836565	28.48257	17.543426	23.571605	40.755872	28.555159
PTPRC	0.028875	0.062453	0.064614	0.0805	0.069893	0.197569
UBA5	36.513655	32.766005	34.460696	22.331352	26.717598	23.910046
LRP2	0	0.003672	0	0	0	0
JMJD4	13.580294	15.846135	13.078265	12.328255	13.899684	15.832832
DELE1	20.0329	16.669012	13.568726	16.418572	17.68679	14.087293
SLC13A1	0	0	0	0	0	0
HSPB11	29.72061	26.944907	33.650495	13.300172	17.538827	21.830995
PHLPP1	4.359955	3.301132	4.357811	4.594317	3.426775	4.154735
ATP8B1	18.569436	36.475544	39.363382	14.653496	29.277908	30.908176
IL12RB2	0	0	0	0.243062	0.205166	0.188851
SMARCD3	26.092319	22.266218	21.852672	17.997674	20.821444	17.069002
FYB1	0.159926	0.12255	0.39754	0.34141	0.378258	0.334902
MPP4	0	0	0	0	0	0
STRADB	16.077789	14.239617	10.002337	13.409326	11.674686	14.102704
PGR	0	0.10184	0	0	0.071766	0
C1QTNF3	189.21907	62.938464	85.577882	170.721543	58.560201	74.493457
ME2	39.373454	59.779774	51.138834	25.460754	48.162052	44.780898
C5orf22	10.591814	17.159497	9.09227	12.318097	13.930436	14.65793
CCNT2	18.887031	19.130927	11.895989	23.98751	21.625921	22.060513
FAM135A	15.692939	12.676518	11.478089	9.027445	8.861502	9.639162
COL19A1	0	0	0	0	0	0
KCNK2	0.255709	0.090083	0	0.854251	0.444263	0.231159
SERTAD4	3.356144	12.704851	4.572945	1.947723	7.728688	3.45182
TRAF5	4.282757	0.867305	0.780264	7.470959	2.543991	1.999983
MRPL22	71.865365	73.286384	71.043565	72.940329	75.450632	79.246966
GEMIN5	27.016302	29.984672	28.301533	29.199947	30.304587	30.892598
OPRK1	0	0	0	0	0	0
NFE2L1	78.493176	68.66843	77.822548	103.708223	90.259863	88.234639
SEMA5B	22.976366	0.080849	0.139378	15.500645	0.022247	0.179939
GSK3B	48.21068	52.220759	43.97466	31.986081	38.083012	40.590503
ITGB5	226.645871	109.498149	212.135907	164.231505	108.582389	184.546968
ERC1	55.960086	60.626802	62.14634	67.051949	64.972671	62.700581
XPO1	79.285638	96.614007	92.160533	71.403892	85.979929	95.284432
RNF13	27.054135	28.676486	22.304457	19.900698	23.348603	28.902335
TRPM3	0.035237	0.030382	0.042962	0	0.023023	0.04092
PALB2	6.815125	8.809784	6.506535	5.305917	7.212926	7.701048
DOP1A	7.443937	9.372822	6.917412	5.078211	7.186609	6.639192
LYRM2	32.917541	58.814124	28.664881	31.144718	41.783489	38.520003
BCKDHB	22.091771	20.359574	22.889992	12.670984	16.028836	14.568559
KAT6A	39.714321	42.831913	32.999236	35.224185	38.324402	34.241111
ULK2	29.11442	24.942346	23.855111	21.395095	20.945289	20.676629
GRHL2	0	0.02227	0	0	0	0.029808
TNPO1	83.895936	100.977438	89.671925	64.915265	77.102861	80.328477
PLOD1	57.236389	30.166832	40.074844	57.383149	30.843986	42.628004
P2RX5	0.532838	0	0	0.370918	0.098053	0.115989
ITGAE	0.388603	0.507322	0.460032	0.207056	0.446073	0.553205
DIS3	28.287689	33.937948	34.772953	25.838814	33.487351	33.603828
PIBF1	9.943657	13.491431	13.896672	6.411104	10.070729	9.724546
TDRD3	21.5497	18.770273	18.134048	24.505052	21.72484	20.788594
NUFIP1	29.591238	35.973854	43.252141	34.851597	42.793972	49.484311
PDS5B	30.449025	31.142874	25.051823	27.83097	32.288899	28.912669
EPYC	0	0	0	0	0	0
CYLD	18.230543	12.895739	13.02932	29.091603	19.199386	16.679962
SLC27A5	18.955882	9.402397	7.353204	13.418419	9.233437	5.659004
ZNF446	1.523943	0.492914	1.144044	0.149011	0.596998	0.176483
RPS5	3388.687772	3166.62126	2422.952961	3302.648775	3025.826166	2890.524976
FAT1	46.478944	101.416671	61.150777	37.91135	69.944458	51.961626
YTHDC1	98.365996	90.789169	100.199106	102.552226	103.098202	89.398314
CHMP2B	86.467631	88.619097	84.532619	65.845666	75.516063	82.255977
SMAP2	52.729421	36.402816	48.610088	46.349629	35.268164	43.486056
ZMPSTE24	49.970757	60.388523	63.64102	38.545701	50.355948	54.39518
NOA1	28.947921	24.5237	27.828538	28.270668	26.491926	28.422437
HAL	0	0	0.02904	0	0	0
SSH1	14.525424	10.054188	9.527687	9.252502	7.901046	7.94811
APLP2	86.941604	87.15398	80.476354	71.835698	83.720317	65.020851
FAM234B	4.227578	4.66503	3.193348	2.712785	3.061357	3.83593
SLCO1A2	0	0	0	0	0	0
EIF3I	265.277646	245.600658	264.027224	221.061152	215.960806	252.367955
NKAIN1	21.808707	30.313753	34.94985	18.483373	22.153673	19.84641
COL16A1	1.583075	4.31431	6.126429	1.998078	5.998003	5.312475
TXLNA	72.901951	76.340087	74.947224	81.520969	81.612103	65.009539
APOB	0	0	0	0	0	0
NCOA1	14.23302	21.399384	16.455874	23.007587	23.229402	21.383803
AGBL5	9.892814	10.000431	8.055259	5.557694	7.999119	8.067131
EFR3B	3.220594	1.373924	2.078638	2.507508	0.644816	1.502254
KIF3C	15.058668	10.410491	9.263357	8.359931	5.720475	5.14669
HADHA	123.462991	117.204372	127.40854	99.034149	106.925815	114.493929
MAPRE3	35.674085	32.524121	33.388585	21.045587	27.127678	25.590431
CAD	37.823347	39.181094	37.141895	36.739739	37.579477	36.369298
CD82	1.076459	1.476944	1.669402	0.921443	1.511136	1.393475
MYNN	19.872681	20.520301	17.964198	17.985883	20.215356	17.72398
MECOM	2.108927	9.560564	2.74503	2.985176	9.521474	3.556918
SCAMP1	44.377049	38.461517	30.308088	27.960244	28.397252	31.493073
PREP	73.204572	76.538258	69.753535	68.903048	70.493594	75.673247
HACE1	18.502645	15.516622	16.358805	9.907532	11.543377	13.740451
SEH1L	67.199155	73.523025	80.566884	58.959951	75.982025	83.483589
WDR47	26.586038	31.599135	23.651711	15.063318	21.550178	21.268815
WDFY1	51.667754	65.132704	54.530573	39.32604	47.570616	38.481644
OVGP1	0	0.028769	0.060528	0.091746	0.062247	0.036393
MAP3K4	26.578005	35.594046	32.098909	29.017599	38.501897	32.187055
IGSF9	5.188668	11.526114	5.577445	4.011635	10.41408	4.340163
ABCB1	18.881349	34.514591	33.110828	24.058208	37.296702	34.145008
ZNF213	2.859492	4.530574	4.103285	3.82849	4.504148	3.137168
AKR1B1	697.970248	442.842359	425.938866	599.85405	439.482823	445.045977
RRN3	56.066101	59.457476	56.855221	54.325844	53.209367	62.082442
CTTN	215.545773	205.376591	289.719239	284.223857	276.306083	229.578569
WNT11	2.177495	0.184361	0.5003	0.943192	0.062938	0.29621
MTIF2	21.867991	23.975271	27.698281	15.474867	20.695451	23.888773
DDHD2	20.073013	22.424465	23.744689	11.869654	15.969478	18.218515
TTC39A	0.284351	0.741638	0.262444	0.308578	0.322911	0.138646
EPS15	64.982915	64.718621	59.29092	51.02001	53.275921	57.553127
ORC1	12.347838	13.63131	14.806726	13.883327	16.452257	20.071808
MGST2	10.041073	13.169007	17.610155	7.689685	11.823749	15.147621
CHERP	29.151204	34.35784	26.79993	37.105153	40.30592	31.280704
ATG16L1	23.914849	19.860261	23.303173	26.339814	25.040269	24.042906
USP40	11.898409	17.750577	19.52343	7.481494	14.756638	15.272913
POMGNT1	34.359586	28.39595	30.251312	26.033882	24.86547	26.381939
RAD54L	6.232388	7.176451	7.838597	6.411855	7.608817	10.458779
B4GALT1	104.816317	82.585704	68.349401	105.100541	73.660427	73.198009
NFX1	18.556268	18.972049	16.689685	24.291446	19.228056	22.807651
AQP6	0	0	0	0	0	0
DIMT1	32.676538	29.518574	31.383573	22.818908	23.356676	28.577625
FOLH1	0	3.777446	2.004057	0.080955	3.139696	1.089902
NME8	0	0	0	0	0	0
SNX10	0	0	0.094391	0.084367	0	0
MRPL28	36.763107	41.040278	56.633864	37.513962	40.912819	43.9979
HBQ1	0	0	0	0	0	0
ITPKC	3.500076	3.181855	3.811908	4.255567	3.212385	2.84429
FAT2	0	0.057736	0.016293	0.21528	0.106274	0.135289
TMED2	740.667918	716.796361	778.092318	568.96148	607.170909	635.454558
ERO1B	21.343132	12.310328	15.789924	11.480417	9.671399	11.221522
HSD17B2	0	0	0	0	0	0
LAT2	0.250006	0.289117	0.073831	8.756001	5.238872	6.346383
ZW10	48.787398	53.133031	56.109949	49.986757	50.377637	60.706354
MYBPC2	0.309628	0.15437	0.139185	0.082086	0.153028	0.100849
NOX4	20.405433	20.460156	18.054421	11.956733	17.689686	20.296483
ACOX3	8.309169	7.637235	10.360516	8.318579	8.053926	9.671843
MTMR2	66.086556	75.039703	56.128988	40.484528	56.159141	51.857878
PPP1R15A	74.263391	58.294742	73.219921	91.342024	66.242645	56.539374
TRIP6	31.630166	27.032577	32.238852	39.701167	34.503556	33.158747
ACHE	0.271259	0.994507	0.754778	0.297526	1.805336	0.581522
SRRT	119.6888	117.175345	139.700064	124.708325	137.287732	125.430088
BAX	94.104219	79.366392	111.170201	89.574385	88.815845	101.593153
PIGS	43.928023	41.709106	39.539517	29.891226	32.541317	38.647363
TMPRSS11E	0	0	0	0	0	0
ATXN7L3	36.024446	37.016249	31.196604	26.776533	31.20837	28.255926
PGS1	11.607788	9.742169	10.238208	10.142816	12.217425	12.711408
PSMC5	217.516095	215.410335	261.107898	237.502887	233.144599	229.205804
UIMC1	7.813276	8.529905	7.463571	8.352309	9.740898	8.003445
MMP2	7.164357	98.745998	20.71721	4.582454	97.169089	21.839398
GNAO1	0.056559	0.149063	0.105963	0	0.104509	0
OGFOD1	21.929948	21.889055	21.33794	21.101755	21.732962	21.200796
SH3BP2	19.359945	21.475412	16.6211	35.22102	32.040967	29.992017
NOP14	57.361677	58.768284	73.522646	79.205012	77.646452	71.863022
ADD1	98.689169	96.183174	104.946541	98.098572	103.698364	102.757547
L2HGDH	7.32169	7.193504	8.519454	6.31127	6.836523	6.974343
TXNDC16	18.12693	15.174012	14.418918	8.808157	10.866637	12.226462
NID2	1.448776	3.849294	2.77608	0.774644	3.176158	3.009359
KLHL42	11.115727	18.190278	9.738817	8.9742	13.377942	11.146115
GNAS	622.096622	572.533558	413.981362	573.567938	530.843957	511.478588
DNM1L	75.710679	78.290696	84.016492	58.844804	62.708111	79.731864
PTHLH	0.535013	0.864407	1.309386	0.618614	0.738487	2.626455
PHACTR3	0	0	0	0	0	0
ERGIC2	56.315434	56.495376	52.534696	34.520619	44.568894	53.36827
AURKA	48.523819	74.896334	65.065943	41.633278	69.833903	57.815093
CASS4	0.105033	0.022076	0	0.024446	0.024824	0
RFX2	5.296074	6.289006	3.835713	4.392929	6.059822	5.436206
SULT2B1	0.762798	0.263528	0.319956	0.466425	0.412266	0.239449
ALG6	11.888906	14.044474	13.400419	8.032853	12.129344	10.860009
CNOT3	49.973074	51.579387	45.863514	54.462552	55.831691	48.696428
GP6	0	0	0	0	0	0
PTPN4	2.584079	3.576127	2.346657	1.917409	2.487134	2.320298
DDX18	48.72605	43.688945	52.86445	46.778341	46.914375	49.806475
KHSRP	49.711247	63.603161	60.147446	60.46996	81.260531	68.234113
GNA11	50.956485	60.585126	64.62161	40.723315	50.585805	46.45956
ASAP3	6.458704	6.007957	5.70552	4.274943	6.616258	3.381446
REM1	9.221092	13.219358	6.922719	7.785848	12.898874	8.205518
TPX2	112.883666	163.4106	143.440695	94.357461	147.539157	123.628836
EPB41L1	1.488454	1.903497	0.694538	0.559051	1.603814	0.672068
SLC15A1	0	0	0	0	0	0
DOCK9	7.606108	5.559778	6.850632	3.940738	2.608642	4.96567
ANKRD10	36.638459	32.248828	29.564395	23.769111	27.650582	19.359059
TGDS	8.020825	12.435624	11.936826	4.597735	8.274018	8.600785
DOCK3	0.074237	1.577851	1.273747	0.139712	1.447862	1.108687
C3orf18	7.807141	4.133221	9.257767	6.43796	6.068885	10.077656
COQ9	64.28767	70.980526	69.89665	62.475137	67.472079	64.909204
TMEM40	0	0	0	0	0.099678	0
KIF9	0.111493	0.359986	0.17406	0.120913	0.272115	0.149297
ARHGAP28	1.320902	0.761225	0.71217	0.431807	0.405196	0.224551
CRLS1	62.784152	47.87088	57.013583	34.063732	32.192436	33.293429
DEFB127	0	0	0	0	0	0
PPP1R13B	6.823568	5.387734	5.692008	8.948216	6.52132	9.72705
ATRN	14.069269	12.737378	10.102169	8.055227	9.196217	9.240767
SMOX	3.868336	3.344304	3.715432	2.144766	2.730137	1.840644
SIGLEC1	0	0	0	0.044323	0.014854	0.10347
NSFL1C	89.336796	83.277873	95.517958	95.636263	88.155755	96.683153
SLC4A11	1.402255	1.489629	1.069441	1.045485	1.32486	2.302796
DNAAF9	4.600154	5.395083	5.320282	2.352255	2.837306	4.199059
EBF4	0.56957	0.132722	0.477498	0.389212	0.19483	0.113021
CPXM1	0	0	0	0	0.0568	0
MAVS	27.448735	29.446141	20.110477	20.745748	24.951633	23.292876
LZTS3	1.183304	1.134902	1.812073	1.000875	1.020429	0.876339
XRN2	88.720581	91.606287	74.360257	76.769299	85.307385	80.733092
KIZ	11.753231	11.923417	12.19979	6.854744	10.015439	10.597578
DYNLL1	1264.16975	1311.888381	1505.675638	949.393767	928.704688	1117.503095
TESC	0	0	0	0	0	0
SNX5	205.935776	202.066846	168.69749	149.925163	161.774326	167.283286
ESF1	47.760795	49.103661	62.931339	61.421129	64.81815	68.030318
RBBP9	28.264303	17.17712	13.190778	17.333273	13.582725	10.240432
ANAPC5	7.912734	9.696738	8.139582	6.312748	7.365855	8.899246
SLC8B1	6.683691	4.449677	9.241575	8.028687	5.745237	7.891869
TMEM230	56.271802	67.915378	51.277885	40.065802	50.342652	54.811468
DZANK1	3.256503	3.415772	2.500184	1.668784	2.06149	1.890551
KDM2B	9.263588	10.049067	9.844428	8.920846	9.199827	9.145875
CFAP61	0.448057	0.75566	0.288832	0.393413	0.941715	0.674572
LHX5	0	0	0	0	0	0
TASP1	8.299224	7.272897	7.943622	6.363237	7.23489	7.630468
OAS1	0	0	0.151956	3.883238	2.808637	3.923805
GCN1	35.974644	35.395903	38.983347	30.066056	32.808067	31.758641
PXN	24.373589	24.572785	27.281071	22.234385	26.150168	23.717444
SIRT4	1.789109	1.477879	2.062481	1.669463	1.98208	1.769624
RPH3A	0	0	0	0.027441	0	0
KIF16B	11.663869	11.643435	9.916721	9.203934	10.2857	7.239615
TRMT6	46.480504	39.998376	43.790775	49.899722	48.800761	54.776312
CHGB	0.06978	0	0	0.020961	0.021829	0
TBX5	55.983014	61.281123	51.929085	51.950115	66.992607	72.164551
BRAP	37.362194	35.274904	29.06127	30.346714	30.102652	27.27666
ERP29	75.875071	65.77001	78.639765	67.518439	69.018906	67.810541
NOS1	0.071467	0	0.012348	0.078618	0	0.01595
FXYD5	530.246224	516.405787	400.86922	451.650591	489.34295	573.019621
GRAMD1A	50.775123	56.977438	48.623158	49.012452	57.732335	52.353845
FXYD3	0.221807	0	0.203559	0.193613	0	0
CDIP1	22.981226	18.022319	13.429567	19.056691	18.208673	14.441348
KCNH4	0.026671	0.067153	0.045085	0.149202	0.025036	0
GANAB	94.249664	84.939078	80.376458	85.96124	88.164109	78.785511
GMIP	5.208153	3.301639	4.026981	4.822724	3.486314	3.91753
BIRC5	264.989534	367.309426	414.858284	252.484561	385.644429	357.832571
LAG3	1.225234	0.580297	0.678879	0.606651	0.280704	0.192979
MLF2	167.443985	156.858672	182.308264	138.998965	144.839286	143.273698
ZBTB25	10.165917	11.705285	5.132864	8.022352	8.76334	7.324634
NECAP1	22.642301	30.463759	21.288405	19.958921	20.237508	20.271591
ANKRD24	0.084222	0.054053	0.101411	0.111476	0.077255	0.138874
DHX32	71.571885	48.917263	48.655368	77.652278	48.427729	48.201959
RCOR1	30.547297	45.949386	30.905349	24.618789	37.989196	25.969707
GPATCH2L	12.294753	13.873098	12.987198	11.212102	13.014974	11.623597
LTBP4	52.158279	32.225767	37.086977	45.747305	36.993234	33.392454
BLVRB	104.96795	62.730214	53.528865	97.301462	61.67714	62.158378
SLC9A1	124.117642	126.997231	83.561294	141.421655	134.852564	111.53601
SPTLC1	85.182059	80.326169	85.354491	70.809586	72.362666	71.036736
PCBP4	63.206957	59.552335	64.847689	61.445117	54.994978	61.935287
RGS1	0	0	0	0	0	0
YPEL3	43.26344	29.778462	24.59565	24.543686	20.344033	22.476487
NDUFB2	255.067867	292.579919	267.715093	132.58783	203.434065	194.486
NUDC	142.313798	138.767943	192.683671	146.088773	156.455906	147.970537
MAEA	57.104203	64.429072	66.860141	79.506076	85.679974	76.50231
ICAM1	71.250013	57.122952	44.194867	53.88176	46.872921	40.43046
STRN4	59.849165	64.069972	65.980175	74.488235	77.045895	64.524327
IRAK3	3.524294	2.02105	1.908523	2.739421	1.936888	2.132818
LYZ	0	0.277074	0	0	0.142871	0.334647
SI	0	0	0	0	0	0.039041
MUL1	13.933092	14.028984	20.20525	46.425212	29.16505	26.794907
TFAP4	15.262366	19.464012	18.345745	26.965871	29.085145	25.939103
PDCD7	12.147411	11.733464	15.455346	11.897383	12.39357	12.564206
SPG21	30.717007	25.313356	28.329123	15.396557	17.924674	17.573441
P3H2	0.940388	2.312241	0.913105	0.431381	1.6739	0.749101
THPO	1.146679	0.56155	0.983552	1.390932	0.461165	1.33385
CHRD	15.580864	6.606552	10.702088	15.115749	7.219769	7.988518
RAB11FIP3	19.198973	19.508698	22.978917	17.719498	16.862921	16.693945
GNPTG	53.608817	49.598075	47.147771	44.298655	45.825733	45.228002
GOLGA3	29.264514	32.146885	36.108622	27.774976	32.657412	29.189253
CERS4	21.875071	26.732675	22.882257	24.742416	27.149849	31.824455
MCOLN1	45.882586	53.122767	41.11199	48.480375	56.692909	47.743913
USP48	45.626719	54.074867	51.925957	32.740985	44.881185	36.377867
PDPR	19.65394	17.755911	16.681833	13.741969	15.209406	13.279636
AARS1	116.451339	91.488093	128.837646	121.879905	96.484986	117.509526
GLG1	73.663185	67.239262	61.732928	56.613588	52.084005	48.864517
TNRC6A	26.564847	28.609724	20.724339	26.842756	29.220105	22.703895
PLEKHG2	24.56311	22.988322	14.354229	20.239725	22.78932	16.165634
DLL3	0.078941	0	0	0.068339	0.069262	0
PITPNM2	14.113224	10.924828	12.506326	10.51793	8.464769	10.277628
EXOC1	54.459298	52.100199	56.320059	61.418273	57.119443	64.365378
POU4F3	0	0	0	0	0	0
OSBPL8	48.207257	55.403761	49.850487	27.320329	39.165628	36.798088
DTX2	13.355836	10.912925	8.221156	15.182988	10.933749	9.066959
NLRC4	0.041714	0	0	0.019837	0	0.024646
PUS7	27.542756	26.382145	21.066747	49.952677	43.609913	35.431754
LAMB4	0	0	0	0	0	0
NRCAM	0.05628	0.805225	0.400075	0.107614	0.766872	0.437855
LAMB1	13.590773	12.980943	22.27641	11.344877	11.295053	19.830653
SLC26A4	0	0	0	0	0	0
SLC26A3	0	0	0	0	0	0
DLD	99.941876	110.22671	108.741295	103.70294	103.419834	105.251288
TXNL1	250.451121	229.249224	204.091058	207.062119	196.667273	218.524964
IL5RA	0	0	0	0	0	0
ABCC6	0	0	0	0	0	0
CMTM6	31.473837	38.601807	41.448292	21.060832	25.989297	27.964292
ITGA6	14.229262	37.808123	15.989853	9.003917	25.750416	11.075215
RAPGEF4	0.154729	0.187451	0.072754	0.036667	0.116389	0.068925
MAP3K20	47.232881	44.069684	36.271479	32.351238	37.116903	31.756251
FH	115.08744	140.194929	129.86978	111.670922	141.98938	129.240813
SEL1L3	1.044588	1.026911	0.449753	0.824217	0.589064	0.345201
TF	0	1.085374	1.301096	0	1.002599	1.170008
CDV3	187.199954	220.902934	218.915562	195.346823	233.996063	194.361063
MYO15A	0	0.026669	0	0.007205	0	0
ALKBH5	49.650566	50.523409	59.369374	53.884187	50.06592	52.297812
APOH	0	0	0	0	0.110667	0
ORC6	78.649974	81.77314	139.227079	85.404053	87.719769	106.687933
ZFHX4	45.149499	25.809112	17.58794	40.060691	25.387229	20.77926
SLC17A6	0	0	0	0	0	0
CPA1	0	0	0	0	0	0
ZC3HC1	14.450467	15.618675	16.534777	15.058839	18.138841	18.084361
ESR1	0.039012	0	0.137207	0.035526	0.072736	0.169838
RGS17	9.972122	31.689261	23.84721	6.027143	28.495897	18.578146
CD200	22.687272	17.319896	21.049661	26.617232	14.603561	22.811138
CCDC80	5.138753	5.422346	18.310056	14.201617	6.31014	23.709303
PSME1	293.570656	218.848023	262.414221	793.479042	518.669205	535.62662
PPP2R3C	34.085313	33.58989	40.526156	31.946531	32.258277	38.162835
HAUS4	38.415831	42.478379	30.380886	36.550735	42.19988	31.691079
JPH4	0	0.053718	0	0	0	0.062712
MYH7	0.008541	0	0	0.007468	0	0
CEBPE	0	0	0	0	0	0
SLC7A8	0.134107	0.038832	0.289795	0.16575	0.042567	0.048984
OSGEP	23.90387	26.835176	25.203828	22.400336	24.993458	21.682572
SLC22A17	8.195383	4.132826	5.536471	6.391082	5.295212	5.435761
RNF31	21.578509	20.675365	19.618842	37.760044	38.035709	36.014461
SCFD1	87.440548	81.218946	79.675361	94.363355	79.01144	86.412524
G2E3	18.196939	26.360531	25.413849	12.824069	21.139234	21.139041
HECTD1	59.585586	64.864013	62.898397	44.411802	50.25152	50.667942
RPGRIP1	0	0	0	0.026467	0	0
SUPT16H	122.123065	135.955708	142.43434	106.508739	130.84086	123.77198
TGM1	7.921192	3.522474	2.937035	6.553315	2.23596	2.542114
DAZL	0	0	0	0	0	0
SEMA6A	0	0.070652	0	0	0.020206	0.095087
TRPM7	44.012341	44.635857	39.560643	33.956982	38.870204	38.956912
TYRO3	2.501296	1.960526	2.620676	0.975378	1.483152	1.508014
WDR76	35.157549	38.266484	34.808284	36.324976	39.367117	36.131821
CAPN3	0.068341	0	0	0.332583	0.021786	0.129868
SNAP23	80.638041	78.425129	53.930493	103.916704	88.515454	84.343364
TBX15	121.608218	97.422784	78.227265	106.811056	89.196142	88.675541
PHGDH	48.027664	53.449393	61.308498	56.721171	68.670826	59.622246
COL9A3	0	0	0	0	0	0
MYL6	1213.398771	1648.875977	1407.085169	1341.234719	1688.838207	1397.681842
AGO1	7.567595	9.413898	5.861287	4.973937	6.435481	4.950431
TEKT2	0.581672	1.33271	1.611536	0.21907	1.636444	1.214296
CLSPN	25.467889	26.675489	34.135693	28.076336	31.986669	33.958315
UNC13D	0.250184	0.210546	0.161218	0.182514	0.253136	0.134615
MFSD11	64.747941	62.378763	47.289197	52.166599	59.718943	51.836135
DPYSL2	58.827608	75.048099	63.40068	52.181803	67.75262	69.63074
TGFB2	2.323024	6.019972	1.668862	1.526802	5.712084	1.873246
GPATCH2	5.202648	6.167081	5.927488	5.876567	5.242928	4.721964
NUP50	65.775451	56.556326	60.032361	81.505293	61.338205	60.468633
CDC45	28.018608	33.340027	29.200645	21.232755	27.477656	29.677781
COMT	47.667836	38.300575	40.503486	49.574017	48.743663	43.549413
ECHDC1	25.308792	20.68431	17.614414	13.401164	14.383595	14.27793
LRRFIP2	53.943594	74.089691	80.782836	61.808214	80.163658	71.424737
SEC22C	5.26559	7.347402	7.619237	4.458705	5.912636	6.721891
XYLB	0.642924	0.433651	1.710553	0.374183	0.97456	0.88814
OR1I1	0	0	0	0	0	0
GABRP	0	0	0	0.141725	0	0
CDC6	32.652221	33.702075	47.258508	34.090275	35.135257	50.55977
CDC23	37.530131	45.498192	46.549354	25.446915	36.349043	41.726085
AAAS	30.41729	32.584481	33.478297	29.065566	36.099644	31.923177
CBX5	103.114685	153.17154	139.192494	91.636823	127.615312	109.680962
SUCO	12.481535	14.341257	10.75365	9.333899	11.951118	11.103892
MSH2	35.363406	25.970794	29.222544	23.909978	21.06896	29.196032
MAP3K1	5.646043	5.468506	5.844423	5.861119	6.435754	5.244805
DHPS	22.12589	25.318735	22.467347	22.018451	23.075134	24.865966
HOOK2	5.118023	5.164073	6.732702	5.555632	5.097594	4.110461
ARCN1	152.175584	159.892646	148.496287	124.368279	144.392384	139.892359
EPB41L4B	2.291943	1.844347	1.046512	0.945863	0.832322	0.601054
PTGS1	228.886879	1.502191	31.248437	156.327191	1.205488	29.659763
SH2D3C	0.090196	0.101022	0.098231	0	0.027949	0.263393
NANS	68.904741	51.421703	83.835063	62.758053	51.36136	67.342651
TBC1D2	7.923164	4.943079	5.26962	7.776456	5.385849	5.329586
WHRN	3.610951	2.571157	3.199727	1.303386	1.95819	2.052217
PDE6C	13.380286	0	0.667032	10.083854	0.069439	1.043273
CWF19L1	35.916894	34.993391	39.520331	31.968592	35.123308	38.296365
SEMA4G	0.392915	0.355456	0.292382	0.20246	0.286428	0.184957
BTAF1	19.2309	24.105758	20.875431	16.958753	19.200377	20.67258
BLNK	0	0	0	0.40548	0.042227	0.049392
TLL2	0.040432	0.017222	0.017933	0	0	0
CYP26A1	0.249039	0.218953	0.0448	0.135979	0.188685	0.110213
TDRD1	0	0	0	0	0	0
SORBS1	2.746283	5.069001	4.300258	2.455257	4.118846	4.095782
CRTAC1	0.036492	0.152897	0	0.098901	0	0.079452
BAMBI	4.877031	6.149572	7.344707	3.604446	5.014202	9.28395
MYO3A	0	0	0	0	0	0
WAC	147.344655	159.640756	80.783457	171.543828	157.364299	142.462243
CREM	2.234568	1.866773	1.541833	1.28504	1.630062	1.178453
NUBP2	10.67712	7.873637	17.585412	22.285189	13.629157	17.050534
SMIM24	0	0.192381	0	0	0	0.231626
HIVEP1	8.422119	14.47337	10.69478	6.96444	10.689299	10.433682
TREM2	0	0	0	0	0	0
KCNK16	0	0	0	0	0	0
FKBP5	53.781682	66.38399	62.380643	58.972442	66.259191	56.044931
SRPK1	53.805667	56.598949	52.409648	50.351644	54.655803	54.466083
BRPF3	5.574186	5.430985	4.802975	3.635507	4.413888	3.73335
PGC	0	0	0	0	0	0
TMEM14A	29.547629	38.353612	42.863326	16.266355	28.481331	31.654707
EFHC1	37.786755	43.351833	41.798168	30.268917	39.237213	41.006032
ITPR3	20.799839	10.822755	13.277361	17.870944	10.691928	14.244883
ZNF184	14.79302	14.094601	11.199565	10.818202	11.081646	14.306665
DSP	0.005749	0.222603	0.128682	0.005427	0.138412	0.076316
SIRT1	27.824784	26.830849	27.370162	20.837284	22.647238	21.934816
HNRNPH3	132.85654	139.763338	155.186006	103.689495	135.579588	122.342559
IFT74	34.980664	36.569882	20.944784	20.095617	32.291815	21.900189
JAK2	58.480648	40.484993	54.073019	43.777651	37.254842	47.720717
IL12RB1	0	0	0	0	0	0
ABL1	61.325514	67.126133	61.493331	69.634389	69.897787	59.503688
ACOT7	96.611174	148.069144	159.098748	105.316868	149.084722	175.733352
SH3GLB1	117.353173	115.912838	104.656354	97.02149	101.392758	109.972993
CDC7	26.73897	22.241248	17.816339	19.902945	19.462076	18.850657
SYDE2	11.580817	14.73397	13.767353	9.203721	12.468617	10.981823
PCSK5	5.717066	0.530338	0.501909	4.80357	0.433131	0.387287
SCD	98.357507	162.305294	129.768447	71.312527	116.866485	110.991699
TMED1	35.773928	33.594299	36.437762	32.378629	35.520352	34.400179
ABLIM1	14.255838	6.685244	11.975133	7.842003	5.379713	9.872454
ERMP1	59.315375	44.872759	34.411324	40.185929	33.826027	30.391682
RAB18	169.032018	175.462628	183.565346	157.027089	161.319718	154.763056
NRP1	31.056557	44.858587	44.408691	26.324153	37.552878	40.503427
TSPAN15	0.081972	0	0	0.07083	0	0
MACROH2A2	0	1.538759	1.726666	0	1.593401	1.462432
MAST3	10.926119	13.375594	10.803872	10.480127	12.053798	9.221588
MZF1	8.896476	4.816816	7.994591	5.521368	5.49062	5.694413
OCEL1	5.498936	5.934839	4.180904	6.25161	6.108342	4.92761
MYO9B	39.034819	48.899926	37.201301	41.688533	52.987094	43.472792
KCNK6	6.463102	9.70475	9.151852	5.233501	7.828445	6.169486
CATSPERG	0	0.014979	0	0.016474	0.017041	0
PSMD8	515.675164	436.684201	415.896216	393.749871	364.096384	383.110004
FBXL19	14.487389	12.365022	14.211666	16.227109	14.434553	11.218836
STX1B	0.549199	0.268279	0.054965	0.098839	0.21533	0.19557
HSD3B7	32.034254	19.5922	22.224826	31.801813	20.173908	23.393451
SETD1A	17.852292	19.395313	17.003176	19.175792	20.018974	16.661921
BCL7C	60.691784	65.914689	102.043409	74.072905	93.053609	72.202796
EFNA2	13.482647	8.950787	10.074615	11.370882	6.852611	8.09842
CIRBP	34.411707	51.602576	44.453296	36.303013	40.971375	35.709207
ATP5F1D	157.856208	169.391783	176.20905	181.19967	194.540233	187.003041
CBARP	6.365775	6.365383	5.320776	7.256936	8.149646	6.879715
IGFALS	0.093014	0	0.237322	0	0	0
MARCHF2	5.067149	5.256619	7.3645	2.812652	3.611017	2.447309
NDUFB7	352.312729	371.1622	439.979711	299.372578	318.642674	314.263722
TECR	143.706077	145.859038	112.770543	125.948673	138.823051	149.863283
TIMM13	224.907831	246.708081	259.944702	212.458063	247.920313	246.021681
CDC34	102.619538	102.329545	93.385078	87.916619	89.590833	76.108546
MTAP	41.75167	62.028632	66.463334	54.23023	64.07094	70.552214
MISP	0	0	0	0	0	0
CEP170B	17.530517	15.962794	16.926853	13.104178	16.504511	11.541058
POLRMT	25.173497	28.912562	24.467235	34.01397	33.491719	32.748649
HCN2	1.026027	0.680004	0.529182	0.606362	0.276403	0.566349
CDHR5	0	0	0	0	0.035812	0
RASSF7	8.632261	4.639274	4.696017	10.458473	3.716384	3.92553
GADD45B	17.073188	15.211562	14.015737	15.629925	14.86805	18.037895
PALM	1.850545	2.142444	4.050396	1.126563	2.624462	2.955962
MADCAM1	0	0	0	0	0	0
MKNK2	27.738481	28.317619	32.36631	29.369171	28.256062	27.310544
ARVCF	6.13047	3.252676	3.631566	3.482224	1.461577	1.985788
TRMT2A	22.717593	24.051852	29.108731	27.426105	27.387282	31.757684
ZDHHC8	13.504613	9.369272	9.953139	12.137109	10.271691	9.82477
KLHL22	10.092633	9.189069	8.695815	10.118611	9.260821	9.881555
MED15	71.573342	70.189472	50.200705	99.257763	89.56094	75.414675
SNAP29	153.743134	149.535323	116.691468	142.685275	145.105714	130.486526
CRKL	33.468473	35.484544	34.845921	25.059926	32.19879	29.260383
LZTR1	18.882139	21.967504	23.518143	18.393184	20.932096	20.342309
MMP11	3.501726	7.668517	5.837157	2.980054	4.367625	5.758317
CECR2	1.091455	0.051877	0.033297	0.755408	0.047506	0.028051
SMARCB1	96.80479	103.326971	108.706168	77.838954	91.10918	90.249247
P2RX6	0	0	0	0	0	0
DERL3	0.26994	0.35103	2.267912	0.349182	0.721557	1.928967
BCL2L13	7.159637	14.738487	10.227256	3.8531	10.128724	7.329051
OSM	0.135521	0	0.105783	0.702306	0	0.135947
SUSD2	0.090661	0.190253	0.283959	0.04148	0.041658	0.144518
SF3A1	137.891325	138.854644	113.518446	137.198465	141.476067	116.748985
RNF215	12.426755	11.690082	10.042876	12.399438	13.620279	12.624253
SEC14L2	1.778584	1.719954	0.927626	0.869365	1.061848	1.106694
SEC14L3	0	0	0	0.044585	0	0
PPIL2	27.066431	35.724983	24.789885	31.228451	36.48231	28.922633
UPB1	0	0	0	0	0	0
YPEL1	20.183918	17.793102	10.355066	4.583191	8.458514	5.407288
SNRPD3	418.348044	476.165604	472.559093	410.418311	487.017078	501.288175
PES1	83.226255	83.980588	106.084634	110.710198	103.4221	107.923995
MAPK1	142.707476	161.141297	125.384846	89.280899	125.897274	113.252929
GGT1	0.053052	0	0	0.047705	0	0
PRODH	1.91406	0.329083	3.223919	1.385568	0.380635	2.475026
PPM1F	12.797664	10.497296	16.481664	8.619861	10.155509	9.972822
SLC35E4	22.43483	16.250481	19.220492	24.498875	21.410884	22.043807
TOP3B	21.010684	19.374718	18.549796	26.168879	25.33295	24.084547
CYTH4	0.080368	0.138535	0	0.069642	0.36152	0.083311
ESS2	21.014842	23.306064	22.160139	17.876848	22.02751	18.942234
MFNG	0	0	0	0	0	0
CARD10	1.032274	0.946574	0.564628	1.102848	1.04949	0.272837
SLC25A1	73.916908	57.967657	75.441328	50.735186	54.677431	56.788645
GRK3	0.308903	0.270129	0.561197	0.143103	0.090432	0.181178
PLA2G3	0	0.053406	0.100294	0	0	0
GGA1	29.026133	27.534538	30.372106	28.682902	28.268605	26.072802
HIRA	30.220089	33.621499	34.56779	33.436313	35.900293	32.510694
SEZ6L	0	0	0	0	0	0
HPS4	12.651595	11.332888	9.610449	11.879607	10.830369	9.95463
PIK3IP1	4.29756	3.757872	3.692233	2.550541	2.481082	2.657326
SRRD	6.581723	5.415113	10.369331	7.283438	7.285182	5.770424
PATZ1	9.057555	8.509972	8.022364	8.245216	8.630874	7.08385
TRIOBP	24.409138	20.993668	23.143377	29.555909	25.320506	23.06596
TFIP11	21.550399	25.516382	27.639478	33.011948	32.074499	33.120544
GCAT	3.294953	5.312703	5.26316	2.095454	4.467207	4.988032
ANKRD54	21.67807	20.319712	26.159771	23.307305	21.179647	18.339255
EIF3L	343.747567	384.375633	282.389016	309.816259	365.602024	352.394941
MICALL1	41.628282	32.294863	42.580107	40.763718	35.936135	34.785895
SOX10	0.061975	0	0	0	0	0
CCDC134	19.37026	18.44646	13.920727	16.874019	12.212587	13.069318
PICK1	10.417689	8.861118	10.747113	9.059718	9.90476	9.060579
TTC28	8.097456	12.452473	7.841922	6.30766	9.674539	8.275472
SLC16A8	0	0	0	0.152328	0.152204	0
SEPTIN3	6.240296	4.588238	7.295822	4.500286	4.106544	5.999766
SLC5A1	0	0	0	0	0	0
SLC5A4	0	0	0	0	0	0
DDX17	118.836117	87.319516	99.119684	89.484931	81.195817	80.321399
DMC1	0.213276	0.098758	0.417276	0.284664	0.157072	0.062546
TCF20	17.733357	17.138817	13.609179	17.273581	19.307133	15.372684
HSCB	19.764396	30.268031	28.487346	11.600113	19.797798	18.525708
TOMM22	151.905414	157.097243	204.076915	159.749323	181.752677	187.230104
RSPH14	0	0.076709	0	0	0	0
XBP1	221.783316	151.256689	198.113549	188.88566	154.275835	168.337319
JOSD1	82.745046	78.226356	79.105045	71.521195	70.16139	65.456598
GTPBP1	25.109708	23.615742	21.311772	74.625572	56.490238	44.340935
POLDIP3	36.00483	38.002853	36.302115	38.349245	38.414284	37.693017
RAB36	3.708821	3.198106	3.460952	1.460706	2.023458	1.235485
PPP6R2	40.607906	34.478469	39.067493	45.730371	39.526657	39.400587
SBF1	30.016376	28.068981	34.934966	29.550523	30.972987	28.685901
SUN2	76.452348	76.83488	93.069488	75.16749	75.626082	62.304979
CYB5R3	347.812425	363.998534	416.82871	303.379145	355.928716	392.318487
C22orf31	0	0	0	0	0	0
MIOX	0	0	0	0	0	0
LMF2	89.819078	102.416189	93.987403	110.66827	121.177136	107.171845
RHBDD3	2.85751	3.223049	5.216062	4.902689	3.335703	5.482464
PACSIN2	52.782217	59.434877	67.503634	55.467984	61.960919	55.443153
RASL10A	0.280285	0.487087	0.410714	0.228931	0.232462	0.527747
AP1B1	58.394181	55.6407	62.498494	51.795241	49.673091	54.550696
TOM1	36.399694	37.900502	36.53954	41.481439	36.774611	34.053065
NEFH	0	0.034494	0.034792	0.032718	0	0
CHKB	24.335245	20.548158	24.106421	16.410931	18.225546	21.482854
BIK	0	0.22575	0	0	0	0
HMOX1	142.510153	94.094991	94.941642	172.916901	124.881735	102.635247
MCAT	12.795695	18.217654	25.410745	15.910793	23.924574	20.795631
MCM5	58.348048	58.223443	70.623735	71.46525	71.300184	82.203685
ARSA	10.260746	6.852555	5.223988	7.978506	6.939802	4.798705
TSPO	200.053647	118.390942	236.830657	229.794816	192.275178	143.955249
RASD2	0	0	0.077807	0.078157	0.244414	0.093897
TTLL12	98.95073	107.633641	106.461832	107.531526	119.122769	99.638324
CBX7	1.539558	1.519174	1.838435	2.205992	2.272168	0.997053
PDGFB	1.362084	0.685276	0.48396	0.190033	0	0.456366
ACR	0	0.041309	0	0	0	0.052943
CABP7	0	0	0	0	0	0
RPL3	1627.909937	1589.236646	1795.725983	1410.001449	1597.299527	1528.658784
ZMAT5	18.560234	18.958545	31.917605	23.835731	20.200416	31.627364
RBFOX2	116.535747	114.909809	86.253584	139.15305	126.58449	105.226253
SYNGR1	26.731528	17.750154	22.391436	18.23898	14.968636	17.145984
TAB1	18.6779	25.796253	19.191219	20.387335	24.775931	20.285286
ASCC2	32.332406	33.672371	44.791833	38.693946	39.258196	39.754196
MTMR3	17.335847	16.856902	14.156023	13.2223	13.841583	12.709787
MIEF1	9.595603	8.767859	9.38551	11.372752	10.527082	9.705247
PNPLA5	0	0	0	0	0	0
MYH9	629.028734	791.547383	1009.277313	676.72278	868.83477	780.841931
CACNA1I	0.088293	0	0	0.041156	0	0
SAMM50	72.896031	65.438556	74.986099	70.344451	63.06679	63.414877
FOXRED2	7.808581	8.952357	7.171801	5.202605	7.873151	8.430348
GRAP2	0	0	0	0	0	0
EIF3D	337.051827	343.835046	325.606923	356.201811	353.647394	351.278926
TNRC6B	8.181423	9.225029	7.095407	7.55787	9.358319	6.523879
SGSM3	24.561714	23.106126	29.607078	22.888076	23.575765	27.967502
IFT27	18.297904	18.39105	30.176115	12.865146	17.772605	19.529402
PVALB	0	0	0	0	0	0
KIAA0930	18.504612	8.758105	12.582195	14.831627	8.226311	10.283595
NCF4	18.492616	3.673611	4.654034	39.89259	5.668563	7.146866
CSF2RB	0.184081	0.128841	0	0.289951	0.261191	0.033642
SLC25A17	25.202875	25.358567	23.069226	17.692455	20.585326	25.81695
FAM118A	17.16146	18.997463	18.190062	13.524012	15.64979	14.980907
KCTD17	12.137109	18.921216	15.672121	11.72183	19.008203	18.073
ST13	341.378838	333.818243	352.711985	316.908851	327.131806	317.694422
IL2RB	0	0	0	0	0	0
EP300	34.209737	41.304913	23.20559	36.405978	42.939166	31.932098
L3MBTL2	13.041992	15.539816	16.34959	15.163887	16.831791	15.517463
CHADL	0	0	0.108319	0	0.122078	0.141545
RANGAP1	55.192352	68.499038	92.85239	67.929383	70.855049	68.137374
ZC3H7B	54.027281	55.594475	45.94723	45.53182	50.731557	42.975121
PHF5A	118.408651	142.022351	179.619299	99.758574	124.631117	135.401222
POLR3H	66.260924	77.452909	81.73215	72.138601	81.936932	81.826535
TRMU	12.262266	10.494504	12.562971	11.923136	14.074985	12.118272
DESI1	33.923026	44.439803	42.304315	34.040097	38.474087	42.769801
CERK	8.418672	11.595241	19.985272	9.048208	13.677277	13.94226
BRD1	31.953462	28.373818	30.29541	36.059236	33.466954	27.702161
MLC1	0	0	0	0	0	0
HDAC10	4.989876	3.432294	4.856733	6.171465	6.191113	7.229765
KCNK10	0	0	0	0	0	0
ABHD4	32.318024	17.817818	15.574014	20.430494	14.776208	13.748153
KHNYN	10.805616	9.567396	10.0279	22.650009	16.061468	16.438803
FKBP3	162.004952	158.891533	173.494062	120.078449	122.89447	140.150461
SDR39U1	8.606704	7.373937	10.213149	7.756618	5.210532	9.207407
RBM23	17.173717	17.499474	15.713769	13.849206	17.6294	16.137321
PRMT5	69.982452	94.333833	71.537098	112.63747	113.880047	109.523553
COCH	0.035683	0	0	0	0.105207	0.123258
POLE2	28.293837	31.453458	30.140257	18.561849	27.021204	29.937553
VCPKMT	11.255191	7.126866	11.7036	11.186693	9.472298	11.432493
SOS2	36.55297	32.591795	26.076746	22.691828	23.696623	24.001394
CDKL1	6.480908	2.287361	5.516511	4.399693	2.230016	4.853663
NIN	17.858542	22.892435	27.916814	10.681657	14.901054	15.35895
PYGL	118.224782	164.150682	153.230911	106.795153	156.965151	139.071442
TRIM9	0	0	0	0	0	0
PSMC6	211.785966	213.336229	228.514895	185.505875	194.225507	213.477289
GNPNAT1	382.869265	265.952214	390.485856	425.989228	270.198832	394.508705
DDHD1	34.343934	36.277085	36.633997	29.273383	33.162364	33.385294
CDKN3	105.752804	135.58829	118.825615	90.30865	134.709615	126.54994
CNIH1	197.979957	243.583958	191.384797	143.818762	168.980298	200.621195
CGRRF1	13.696121	13.855219	10.224733	10.940218	9.205015	12.63096
CCDC198	0	0	0	0	0	0
PLEK2	0.350182	0.612905	0.572746	0.048656	0.469535	0.687469
PIGH	31.474386	38.389509	35.808654	22.023962	33.687788	31.456872
LRRC74A	0	0	0	0	0	0
PSMA3	353.063012	341.206043	390.306072	512.412857	457.627027	469.919466
GSTZ1	3.330026	5.120259	4.148039	2.651348	3.617216	3.203254
KIAA0586	11.663377	19.743534	13.200118	8.704941	15.191529	13.852461
TMED8	7.792588	9.219272	12.662733	4.711301	8.014033	5.200731
SAMD15	0.561422	0.358198	0.26008	0.367809	0.696879	0.287191
DAAM1	9.030776	10.561979	14.120943	12.815532	14.157108	16.58368
ISM2	0.038318	0.065796	0.162268	0.068983	0.070555	0.082649
SPTLC2	40.280269	39.553486	40.672306	63.91088	41.386799	49.028576
ALKBH1	14.31693	14.564582	11.378211	13.980214	11.816121	14.533882
DHRS7	214.32163	152.2753	238.164921	195.617703	141.554841	273.390379
PPM1A	96.22978	104.700715	104.207481	74.909269	82.579725	75.980388
SIX4	7.519714	8.186864	5.072433	3.188754	7.458155	5.548758
GALNT16	13.98454	12.491417	11.021886	9.948293	11.805577	8.864752
CEP128	10.073015	18.816806	13.997689	7.314528	16.014678	11.30051
HIF1A	177.231562	269.863989	180.784767	244.515583	263.527117	220.565701
SUSD6	12.569992	10.007881	9.613314	15.500664	10.615132	11.680332
SRSF5	204.24553	182.602996	210.4311	178.861757	165.103381	160.570871
SLC10A1	0	0	0	0	0	0
EIF5	198.49569	243.714014	229.511402	182.965152	235.03697	215.887838
SERPINA4	0	0	0	0	0	0
SLC8A3	1.083432	0.105764	0.759321	1.137863	0.144628	0.577159
DICER1	20.948617	26.279499	22.363654	22.616953	23.860763	22.172678
ZFYVE21	38.768293	37.08689	38.090152	32.953901	34.826201	32.663857
ZC3H14	53.337382	57.25662	47.370403	51.545866	54.171315	52.260485
TELO2	15.982786	16.508378	22.82576	15.953598	20.708713	18.553773
PCNX1	19.964519	27.796876	19.094685	20.287481	25.190112	18.834285
BDKRB1	18.524075	6.275339	10.138164	28.718268	11.513507	8.901518
GSKIP	31.124356	27.814754	34.537314	28.990643	24.711258	26.706742
VRK1	51.724331	59.130314	69.463232	39.639319	61.079322	59.83056
PAPLN	0	0.064751	0.080257	0.046432	0.093133	0.054064
C14orf93	2.855081	2.840164	2.50564	2.402988	2.864811	2.476214
ACIN1	87.920549	88.209748	91.304065	105.508631	110.25658	84.851106
CCNB1IP1	0	0	0	0	0	0
APEX1	168.726053	140.973261	152.118411	146.844818	137.479285	145.792192
EFS	6.743371	3.084037	7.600851	5.201794	2.244524	5.577844
ARHGAP5	39.33359	57.125337	46.937495	39.736988	50.63228	46.293914
CINP	104.249094	87.374065	69.474201	123.911784	116.668031	94.257659
SRP54	55.345046	52.876712	54.675666	49.036644	49.477325	52.744988
CPNE6	0	0	0	0	0	0
PCK2	24.875448	25.271365	34.632062	19.852982	20.954952	23.960619
PRORP	11.434627	15.096331	11.758807	9.030737	14.343727	13.929254
DCAF11	19.872543	22.444087	23.69046	15.674236	19.088847	19.247271
NFKBIA	40.380932	21.649477	27.155796	29.923359	16.702027	16.763895
EMC9	39.109134	35.264252	39.378681	24.705679	33.401035	28.7952
PSME2	91.81613	66.649658	59.118666	425.967774	254.941752	258.972095
BRMS1L	68.33717	77.120062	79.01722	46.365929	65.085528	58.539854
REC8	0	0.03308	0.066459	0	0.180346	0.041922
TM9SF1	62.534382	53.840143	52.979396	52.301477	48.603392	55.7483
SEC23A	97.162444	87.118514	81.040816	58.278352	66.583487	74.950921
RABGGTA	23.594876	25.057249	29.252996	18.959831	23.938403	24.447274
NFATC4	14.666463	13.731977	11.528843	22.384674	20.080337	13.877419
PLTP	2.26301	5.587648	2.450123	2.598316	4.446742	2.741255
PCIF1	11.693894	9.564196	9.586041	9.558426	10.848963	10.267523
GSS	15.844191	16.579408	20.09642	13.266856	13.838225	14.908161
MMP9	0.111736	0.031451	0.031507	0.068554	0.034953	0.122392
VSX1	0	0	0	0	0	0
TRPC4AP	82.481352	74.526454	67.848508	67.626435	65.115765	68.204867
PYGB	6.896349	6.764126	7.040581	6.805633	7.025929	5.533136
ABHD12	48.598288	50.971144	44.230342	36.441597	41.994568	41.712122
PROCR	3.606112	1.070368	1.443427	3.265397	1.699506	0.815244
GINS1	45.852991	69.290271	63.438733	33.234059	49.560163	45.401201
NINL	3.837021	5.920952	7.82173	2.664028	5.404377	5.578182
CD40	0.41826	0.878374	1.969649	0.412852	2.361357	1.30963
UQCC1	26.8737	25.016631	23.039277	22.096123	27.922964	30.097007
ZMYND8	24.426291	34.033791	25.106843	28.230881	39.008071	31.756387
SGK2	0.494431	0.753792	0.113298	0.698604	0.508415	0.529003
IFT52	98.081746	96.782757	90.984237	66.589888	82.310782	84.963598
MYBL2	89.285638	113.009693	122.825275	95.199862	142.046628	129.406888
R3HDML	0	0	0	0	0.092147	0
HNF4A	0	0	0	0	0	0
SLA2	0.176617	0.304101	0.306937	0.077288	0.079429	0
NFATC2	0.025412	0.152757	0.065752	0	0.04838	0.056049
RIMS4	0	0	0	0	0	0
PABPC1L	0.169486	0.377956	0.210608	0.306607	0.250404	0.219443
STK4	21.541459	24.968409	27.29787	21.087503	23.762502	20.308772
ADNP	49.930594	57.994214	44.074276	40.037937	51.726791	44.524465
DOK5	7.898037	20.321612	15.501416	5.87988	19.076957	11.962229
BMP7	0	0	0	0	0	0
RAE1	53.338787	54.678861	43.595004	46.48314	49.392768	49.259548
NELFCD	77.737166	79.937132	78.076562	70.161339	76.261228	73.745576
CTSZ	111.605022	91.244728	93.304302	120.579986	104.698645	82.343606
MTG2	18.360243	18.821894	20.656066	22.255363	19.854164	19.662389
PSMA7	689.875049	636.763085	755.208066	612.074414	593.165276	587.393252
SLCO4A1	1.079227	1.293513	1.654106	1.467085	1.56963	1.423144
MRGBP	48.452785	48.851558	67.950738	51.041275	47.995881	49.322953
TCFL5	101.080648	95.594113	100.267497	90.727102	102.527257	92.557856
DIDO1	18.480083	18.453088	14.764864	17.207009	18.59663	13.181489
SLC17A9	0	0.355437	0.457645	0.123738	0.186988	0.215467
AVP	0	0	0	0	0	0
C20orf27	28.666984	31.981824	32.421037	19.196137	27.035941	30.732396
SPEF1	0.979745	1.24493	1.360009	0.880154	1.775455	0.64486
CDC25B	129.219826	129.933075	115.759993	118.631519	129.327714	116.390962
ISM1	16.264313	0.419341	1.742441	11.873214	0.372733	1.684458
RNF24	10.80055	20.823727	12.734852	34.270522	21.143886	29.663758
NDUFAF5	32.972453	27.78102	34.583041	27.202792	25.685425	26.944064
SEL1L2	0	0	0	0	0	0
TRIB3	3.497292	2.328327	3.244288	8.187473	2.104899	5.847547
RASSF2	3.144915	19.606282	18.261058	1.256199	16.547397	16.187169
SLC52A3	0	0	0	0	0	0
ANGPT4	0.047511	0.28696	0.323489	0.253039	0.30452	0.817379
RSPO4	0	0	0	0	0	0
CDS2	39.380156	42.482577	41.434434	26.781103	32.327348	33.856993
PROKR2	0	0	0	0	0.061393	0
HM13	169.920674	159.305135	124.016587	212.978169	190.787738	183.523257
MYLK2	0.031711	0.136759	0.055175	0.115086	0.088299	0
SEC23B	80.992822	67.738358	59.68501	80.288272	76.911418	79.216932
FERMT1	0	0	0	0	0	0
HAO1	0	0	0	0	0	0
PDYN	0	0	0	0	0	0
CCM2L	0	0	0	0	0	0
PLCB4	0	0.584908	0.054204	0	0.384352	0.050987
HCK	0	0	0.095229	0	0	0.078782
TM9SF4	52.111791	48.702534	36.435838	45.451396	45.830641	41.20402
TLDC2	0	0	0	0	0	0
POFUT1	63.16069	53.378933	50.325796	49.163021	51.455115	47.98172
SAMHD1	12.560961	8.000227	9.928055	706.385895	372.805121	537.851037
PAK5	0	0.046802	0.995556	0	0	1.136463
KIF3B	16.72016	16.789065	22.154891	9.468331	15.176808	14.872698
MROH8	0.817868	0.870829	0.511295	0.770044	0.773346	0.392638
NOP56	138.725706	158.490034	161.281107	184.850367	188.099185	190.56448
MANBAL	72.558966	105.511412	189.670423	60.458998	112.809318	200.293339
IDH3B	111.208404	114.404651	89.585616	98.218876	113.405324	90.849593
JAG1	9.34846	5.065435	9.831508	6.644446	4.860387	9.154344
CDK5RAP1	11.152224	16.480276	14.979413	10.076697	15.656872	15.372839
OXT	0	0	0	0	0	0
TTI1	8.322888	9.370682	8.182689	7.047972	9.763323	7.776351
E2F1	48.284219	52.128974	49.941633	43.372508	48.001851	52.965815
RPRD1B	14.370863	13.059969	13.45498	9.826686	11.426115	16.733118
PXMP4	10.887638	13.024682	10.450623	10.182962	11.826067	8.945518
CHMP4B	369.190966	336.897064	458.232354	383.598255	362.938445	356.077302
SLC32A1	0	0	0	0	0	0
CST3	413.232952	354.798335	371.621936	368.2945	346.343624	405.935741
ASIP	0.238422	0	0	0	0.223102	0
WFDC2	10.86045	6.924781	3.965302	6.887656	4.377277	2.206487
AHCY	125.555497	137.655415	130.165026	103.377578	128.152168	126.254696
PPP1R16B	0.246071	0.060398	0.394446	0.031056	0.192117	0.037555
SPINT3	0	0	0	0	0	0
FAM83D	31.424824	43.585087	34.3108	24.477193	35.661933	35.855085
DHX35	7.161401	6.900902	6.753565	6.183711	7.294741	7.243797
DNTTIP1	47.668855	42.698732	42.758937	45.014175	47.334006	38.457423
MAP1LC3A	188.197339	148.31568	170.667344	165.593254	134.118369	191.041291
SYNDIG1	0	0	0	0	0	0
PIGU	38.934445	40.229187	27.61776	32.151871	33.425232	38.795029
ACOT8	7.027637	9.962267	13.174369	5.322085	10.399024	11.177855
APMAP	44.766044	25.673767	42.822967	29.459225	21.032049	26.052956
CELF4	0	0	0	0	0	0
ZNF516	4.332275	4.392247	4.125386	3.005643	3.697992	2.470256
CDH20	0	0	0	0	0	0
ADNP2	12.775111	11.436279	8.203159	9.864666	11.211808	10.020851
RBFA	47.258113	38.858138	51.909375	46.677372	39.84253	39.643928
USP14	72.414488	84.034542	102.448583	67.314878	75.587053	82.661853
VAPA	187.7207	201.632329	206.073003	161.32089	172.651621	200.926005
METTL4	12.151381	12.144774	14.929058	7.354265	9.428737	12.270104
LPIN2	23.197559	18.716715	16.499271	18.921798	14.691865	15.409677
SMCHD1	34.78507	40.408887	42.53032	37.123641	62.333503	64.242555
MYOM1	0.324015	1.065626	0.261478	0.097346	0.748703	0.219551
CEP76	10.86694	12.628147	12.432724	8.584323	8.801393	9.943935
ST8SIA5	0.50664	0.823658	0.994518	0.722097	0.505301	1.132813
CEP192	12.860843	15.420176	13.961843	10.180706	13.69386	14.227296
RNMT	21.34936	26.460779	26.290956	19.409749	20.489658	23.362902
SMAD7	25.223368	17.382281	14.658498	22.877763	15.417505	15.320108
LIPG	0.33569	0.510118	0.79735	0.187186	0.505221	0.547648
LAMA1	0	0	0	0	0	0
RNF125	5.357871	11.974073	3.780072	7.055926	11.410138	4.766458
ANKRD12	20.258565	15.928267	17.063921	21.077371	16.868193	19.037859
NOL4	0.158127	1.854054	0.859071	0.085817	0.91308	0.488025
POLI	2.063556	3.558895	2.715106	2.018949	3.026328	2.896577
MIB1	34.535369	36.569597	40.105486	21.615104	24.137607	25.00914
RBBP8	48.438525	51.511279	55.968106	40.271306	49.23553	53.524972
RIOK3	112.059197	111.874598	126.133199	64.390419	75.355658	82.85505
GUCY2F	0	0	0	0	0	0
MCTS2	39.334852	38.031139	39.425125	25.682052	30.873159	34.714246
SRPX	30.889435	5.072946	6.370407	22.334247	3.610256	10.925578
EEA1	27.813265	30.179453	27.230058	27.255239	28.982917	28.836209
HTATSF1	12.683421	14.441902	19.597468	6.84833	8.267173	9.830237
NALCN	4.245898	5.30522	5.243124	2.162826	3.051257	2.5409
FGF14	0.229559	0.281991	0	0	0	0
HTR2A	0	0	0	0	0	0
NDFIP2	58.637564	50.543732	63.233374	37.607773	40.901149	57.608035
TNFSF13B	0.401664	0.147259	0.73511	14.472601	0.678246	1.53116
FNDC3A	30.967144	34.549167	24.019622	24.805331	29.183111	28.715042
MLNR	0	0.087687	0.085788	0.254155	0	0
CDADC1	14.112211	17.535135	16.722066	9.821644	14.675328	12.20561
CAB39L	12.227715	16.839784	12.930246	11.35255	21.612509	17.301565
STK24	74.674083	75.903229	88.864871	57.482401	61.628627	61.831318
ACP5	0.305701	1.524092	0.540173	0.26208	2.758309	1.041287
DNAJC3	134.277518	120.155209	121.921837	111.167223	110.083709	110.151339
UGGT2	28.628862	19.938286	28.251475	19.947772	16.992285	24.884834
ARHGEF7	26.302636	28.427785	25.980001	22.890897	25.774433	24.782451
FGF9	1.320507	0.318188	0.832845	0.561277	0.4224	1.084718
SGCG	0	0	0	0	0	0
PARP4	18.960192	16.076062	17.358098	17.871498	14.940513	16.566459
SUPT20H	20.762899	19.608801	13.519201	25.397355	24.603864	22.553259
MRPS31	58.233036	64.376509	59.456793	59.864645	61.767576	66.730216
SLC25A15	10.917064	10.922492	9.553606	9.126143	11.05011	10.523667
KPNA3	66.250535	77.779252	64.004574	55.506623	62.68734	66.327753
FLT1	0.36694	21.113644	4.35267	0.275483	21.30519	6.114742
RGCC	0	2.308166	3.936702	1.12372	6.642368	5.604855
VWA8	11.83524	15.595984	13.052349	8.655526	12.84816	12.697301
DGKH	1.530608	2.07944	1.513529	1.271084	1.271305	1.51303
KATNAL1	1.682017	1.491669	1.750725	0.419946	1.296565	1.245642
INTS6	38.232436	32.695681	30.969332	28.933433	29.980449	34.71526
ACOD1	0	0	0	0	0	0
MEDAG	1060.317083	514.061358	650.267234	668.616438	432.323731	562.842971
TSC22D1	9.679697	15.085444	7.958898	7.513127	9.94879	8.632898
OLFM4	0	0.405628	0.287039	0	0.301932	0.088448
MSLN	0.19363	0	0.222091	0.221894	0.173898	0.068489
MGRN1	65.874703	63.117297	56.874589	51.542164	51.084331	47.979753
ZNF629	13.650254	13.285398	10.670494	13.785822	14.476266	10.27314
[truncated: 13,419 more rows]
[truncated: 11 more columns]
