# Supplementary material for: Genomic and functional adaptations in the guanylate-binding protein GBP5 highlight specificities of bat antiviral innate immunity
Source: PLoS Biol. 2026 Apr 21;24(4):e3003760. doi: 10.1371/journal.pbio.3003760 (PMC13128109; doi:10.1371/journal.pbio.3003760)
Supplement: S2 Dataset — (XLSX) [file pbio.3003760.s015.xlsx]

## Sheet: Fig1.E
external_gene_name	Nom_Lib	count	Species	Individual	sample_ID	Treatment	Nom_Lib_sample	Ind	gene_treatment
GBP5	yumanensis_Lib_26_S20	0	yumanensis	Yum2	Yum2 Control	Control	yumanensis_Lib_26_S20_trim_salmon_k23d	Ind1	GBP5_Control
GBP5	yumanensis_Lib_27_S21	0	yumanensis	Yum3	Yum3 Control	Control	yumanensis_Lib_27_S21_trim_salmon_k23d	Ind2	GBP5_Control
GBP5	yumanensis_Lib_28_S22	0	yumanensis	Yum4	Yum4 Control	Control	yumanensis_Lib_28_S22_trim_salmon_k23d	Ind3	GBP5_Control
GBP5	yumanensis_Lib_42_S34	6243	yumanensis	Yum2	Yum2 IFN	IFN	yumanensis_Lib_42_S34_trim_salmon_k23d	Ind1	GBP5_IFN
GBP5	yumanensis_Lib_43_S35	563	yumanensis	Yum3	Yum3 IFN	IFN	yumanensis_Lib_43_S35_trim_salmon_k23d	Ind2	GBP5_IFN
GBP5	yumanensis_Lib_44_S36	527	yumanensis	Yum4	Yum4 IFN	IFN	yumanensis_Lib_44_S36_trim_salmon_k23d	Ind3	GBP5_IFN
OAS1	yumanensis_Lib_26_S20	0	yumanensis	Yum2	Yum2 Control	Control	yumanensis_Lib_26_S20_trim_salmon_k23d	Ind1	OAS1_Control
OAS1	yumanensis_Lib_27_S21	0	yumanensis	Yum3	Yum3 Control	Control	yumanensis_Lib_27_S21_trim_salmon_k23d	Ind2	OAS1_Control
OAS1	yumanensis_Lib_28_S22	3	yumanensis	Yum4	Yum4 Control	Control	yumanensis_Lib_28_S22_trim_salmon_k23d	Ind3	OAS1_Control
OAS1	yumanensis_Lib_42_S34	78	yumanensis	Yum2	Yum2 IFN	IFN	yumanensis_Lib_42_S34_trim_salmon_k23d	Ind1	OAS1_IFN
OAS1	yumanensis_Lib_43_S35	54	yumanensis	Yum3	Yum3 IFN	IFN	yumanensis_Lib_43_S35_trim_salmon_k23d	Ind2	OAS1_IFN
OAS1	yumanensis_Lib_44_S36	64	yumanensis	Yum4	Yum4 IFN	IFN	yumanensis_Lib_44_S36_trim_salmon_k23d	Ind3	OAS1_IFN
CXCL10	yumanensis_Lib_26_S20	0	yumanensis	Yum2	Yum2 Control	Control	yumanensis_Lib_26_S20_trim_salmon_k23d	Ind1	CXCL10_Control
CXCL10	yumanensis_Lib_27_S21	0	yumanensis	Yum3	Yum3 Control	Control	yumanensis_Lib_27_S21_trim_salmon_k23d	Ind2	CXCL10_Control
CXCL10	yumanensis_Lib_28_S22	0	yumanensis	Yum4	Yum4 Control	Control	yumanensis_Lib_28_S22_trim_salmon_k23d	Ind3	CXCL10_Control
CXCL10	yumanensis_Lib_42_S34	506	yumanensis	Yum2	Yum2 IFN	IFN	yumanensis_Lib_42_S34_trim_salmon_k23d	Ind1	CXCL10_IFN
CXCL10	yumanensis_Lib_43_S35	52	yumanensis	Yum3	Yum3 IFN	IFN	yumanensis_Lib_43_S35_trim_salmon_k23d	Ind2	CXCL10_IFN
CXCL10	yumanensis_Lib_44_S36	64	yumanensis	Yum4	Yum4 IFN	IFN	yumanensis_Lib_44_S36_trim_salmon_k23d	Ind3	CXCL10_IFN
IRF7	yumanensis_Lib_26_S20	64	yumanensis	Yum2	Yum2 Control	Control	yumanensis_Lib_26_S20_trim_salmon_k23d	Ind1	IRF7_Control
IRF7	yumanensis_Lib_27_S21	10	yumanensis	Yum3	Yum3 Control	Control	yumanensis_Lib_27_S21_trim_salmon_k23d	Ind2	IRF7_Control
IRF7	yumanensis_Lib_28_S22	17	yumanensis	Yum4	Yum4 Control	Control	yumanensis_Lib_28_S22_trim_salmon_k23d	Ind3	IRF7_Control
IRF7	yumanensis_Lib_42_S34	5063	yumanensis	Yum2	Yum2 IFN	IFN	yumanensis_Lib_42_S34_trim_salmon_k23d	Ind1	IRF7_IFN
IRF7	yumanensis_Lib_43_S35	2120	yumanensis	Yum3	Yum3 IFN	IFN	yumanensis_Lib_43_S35_trim_salmon_k23d	Ind2	IRF7_IFN
IRF7	yumanensis_Lib_44_S36	1871	yumanensis	Yum4	Yum4 IFN	IFN	yumanensis_Lib_44_S36_trim_salmon_k23d	Ind3	IRF7_IFN
RSAD2	yumanensis_Lib_26_S20	0	yumanensis	Yum2	Yum2 Control	Control	yumanensis_Lib_26_S20_trim_salmon_k23d	Ind1	RSAD2_Control
RSAD2	yumanensis_Lib_27_S21	2	yumanensis	Yum3	Yum3 Control	Control	yumanensis_Lib_27_S21_trim_salmon_k23d	Ind2	RSAD2_Control
RSAD2	yumanensis_Lib_28_S22	0	yumanensis	Yum4	Yum4 Control	Control	yumanensis_Lib_28_S22_trim_salmon_k23d	Ind3	RSAD2_Control
RSAD2	yumanensis_Lib_42_S34	3441	yumanensis	Yum2	Yum2 IFN	IFN	yumanensis_Lib_42_S34_trim_salmon_k23d	Ind1	RSAD2_IFN
RSAD2	yumanensis_Lib_43_S35	1809	yumanensis	Yum3	Yum3 IFN	IFN	yumanensis_Lib_43_S35_trim_salmon_k23d	Ind2	RSAD2_IFN
RSAD2	yumanensis_Lib_44_S36	1180	yumanensis	Yum4	Yum4 IFN	IFN	yumanensis_Lib_44_S36_trim_salmon_k23d	Ind3	RSAD2_IFN
ISG15	yumanensis_Lib_26_S20	263	yumanensis	Yum2	Yum2 Control	Control	yumanensis_Lib_26_S20_trim_salmon_k23d	Ind1	ISG15_Control
ISG15	yumanensis_Lib_27_S21	75	yumanensis	Yum3	Yum3 Control	Control	yumanensis_Lib_27_S21_trim_salmon_k23d	Ind2	ISG15_Control
ISG15	yumanensis_Lib_28_S22	92	yumanensis	Yum4	Yum4 Control	Control	yumanensis_Lib_28_S22_trim_salmon_k23d	Ind3	ISG15_Control
ISG15	yumanensis_Lib_42_S34	19563	yumanensis	Yum2	Yum2 IFN	IFN	yumanensis_Lib_42_S34_trim_salmon_k23d	Ind1	ISG15_IFN
ISG15	yumanensis_Lib_43_S35	7830	yumanensis	Yum3	Yum3 IFN	IFN	yumanensis_Lib_43_S35_trim_salmon_k23d	Ind2	ISG15_IFN
ISG15	yumanensis_Lib_44_S36	11350	yumanensis	Yum4	Yum4 IFN	IFN	yumanensis_Lib_44_S36_trim_salmon_k23d	Ind3	ISG15_IFN
MX2	yumanensis_Lib_26_S20	320	yumanensis	Yum2	Yum2 Control	Control	yumanensis_Lib_26_S20_trim_salmon_k23d	Ind1	MX2_Control
MX2	yumanensis_Lib_27_S21	164	yumanensis	Yum3	Yum3 Control	Control	yumanensis_Lib_27_S21_trim_salmon_k23d	Ind2	MX2_Control
MX2	yumanensis_Lib_28_S22	69	yumanensis	Yum4	Yum4 Control	Control	yumanensis_Lib_28_S22_trim_salmon_k23d	Ind3	MX2_Control
MX2	yumanensis_Lib_42_S34	54352	yumanensis	Yum2	Yum2 IFN	IFN	yumanensis_Lib_42_S34_trim_salmon_k23d	Ind1	MX2_IFN
MX2	yumanensis_Lib_43_S35	30996	yumanensis	Yum3	Yum3 IFN	IFN	yumanensis_Lib_43_S35_trim_salmon_k23d	Ind2	MX2_IFN
MX2	yumanensis_Lib_44_S36	26898	yumanensis	Yum4	Yum4 IFN	IFN	yumanensis_Lib_44_S36_trim_salmon_k23d	Ind3	MX2_IFN
OASL	yumanensis_Lib_26_S20	10	yumanensis	Yum2	Yum2 Control	Control	yumanensis_Lib_26_S20_trim_salmon_k23d	Ind1	OASL_Control
OASL	yumanensis_Lib_27_S21	10	yumanensis	Yum3	Yum3 Control	Control	yumanensis_Lib_27_S21_trim_salmon_k23d	Ind2	OASL_Control
OASL	yumanensis_Lib_28_S22	4	yumanensis	Yum4	Yum4 Control	Control	yumanensis_Lib_28_S22_trim_salmon_k23d	Ind3	OASL_Control
OASL	yumanensis_Lib_42_S34	4053	yumanensis	Yum2	Yum2 IFN	IFN	yumanensis_Lib_42_S34_trim_salmon_k23d	Ind1	OASL_IFN
OASL	yumanensis_Lib_43_S35	2353	yumanensis	Yum3	Yum3 IFN	IFN	yumanensis_Lib_43_S35_trim_salmon_k23d	Ind2	OASL_IFN
OASL	yumanensis_Lib_44_S36	2097	yumanensis	Yum4	Yum4 IFN	IFN	yumanensis_Lib_44_S36_trim_salmon_k23d	Ind3	OASL_IFN
ISG20	yumanensis_Lib_26_S20	2	yumanensis	Yum2	Yum2 Control	Control	yumanensis_Lib_26_S20_trim_salmon_k23d	Ind1	ISG20_Control
ISG20	yumanensis_Lib_27_S21	8	yumanensis	Yum3	Yum3 Control	Control	yumanensis_Lib_27_S21_trim_salmon_k23d	Ind2	ISG20_Control
ISG20	yumanensis_Lib_28_S22	11	yumanensis	Yum4	Yum4 Control	Control	yumanensis_Lib_28_S22_trim_salmon_k23d	Ind3	ISG20_Control
ISG20	yumanensis_Lib_42_S34	356	yumanensis	Yum2	Yum2 IFN	IFN	yumanensis_Lib_42_S34_trim_salmon_k23d	Ind1	ISG20_IFN
ISG20	yumanensis_Lib_43_S35	185	yumanensis	Yum3	Yum3 IFN	IFN	yumanensis_Lib_43_S35_trim_salmon_k23d	Ind2	ISG20_IFN
ISG20	yumanensis_Lib_44_S36	149	yumanensis	Yum4	Yum4 IFN	IFN	yumanensis_Lib_44_S36_trim_salmon_k23d	Ind3	ISG20_IFN
IFIH1	yumanensis_Lib_26_S20	220	yumanensis	Yum2	Yum2 Control	Control	yumanensis_Lib_26_S20_trim_salmon_k23d	Ind1	IFIH1_Control
IFIH1	yumanensis_Lib_27_S21	109	yumanensis	Yum3	Yum3 Control	Control	yumanensis_Lib_27_S21_trim_salmon_k23d	Ind2	IFIH1_Control
IFIH1	yumanensis_Lib_28_S22	77	yumanensis	Yum4	Yum4 Control	Control	yumanensis_Lib_28_S22_trim_salmon_k23d	Ind3	IFIH1_Control
IFIH1	yumanensis_Lib_42_S34	22455	yumanensis	Yum2	Yum2 IFN	IFN	yumanensis_Lib_42_S34_trim_salmon_k23d	Ind1	IFIH1_IFN
IFIH1	yumanensis_Lib_43_S35	15799	yumanensis	Yum3	Yum3 IFN	IFN	yumanensis_Lib_43_S35_trim_salmon_k23d	Ind2	IFIH1_IFN
IFIH1	yumanensis_Lib_44_S36	13064	yumanensis	Yum4	Yum4 IFN	IFN	yumanensis_Lib_44_S36_trim_salmon_k23d	Ind3	IFIH1_IFN

## Sheet: Fig1.F
species	external_gene_name	log2FoldChange	Genus	treatment	source
Homo sapiens	GBP5	7.17501	Mammal	IFN	Shaw and al
Rattus norvegicus	GBP5	6.76927	Mammal	IFN	Shaw and al
Bos taurus	GBP5	6.0536	Mammal	IFN	Shaw and al
Ovis aries	GBP5	8.2136	Mammal	IFN	Shaw and al
Canis lupus familiaris	GBP5	3.39013	Mammal	IFN	Shaw and al
Myotis lucifugus	GBP5	8.43893	Bats	IFN	Shaw and al
Myotis yumanensis	GBP5	14.3189149321008	Bats	IFN	Our data

## Sheet: Fig2.B
Gbp5 readme for BUSTED analyses. Alignments are publicly available online at FigShare (identifiers are below)
Lagomorphs: duplicates	10.6084/m9.figshare.26180767
Based on the likelihood ratio test, there is evidence of episodic diversifying selection in this dataset (p=0.02053).
BUSTED analysis (v4.5) was performed on the alignment from /home/datamonkey/datamonkey-js-server/production/app/busted/output/667acf66ab6e044dbc7efabe using HyPhy v2.5.61. This analysis included site-to-site synonymous rate variation.
Carnivora:	10.6084/m9.figshare.26180797
Based on the likelihood ratio test, there is no evidence of episodic diversifying selection in this dataset (p=0.07236).
BUSTED analysis (v4.5) was performed on the alignment from /home/datamonkey/datamonkey-js-server/production/app/busted/output/667bace7ab6e044dbc7f1a17 using HyPhy v2.5.61. This analysis included site-to-site synonymous rate variation
Artyo	10.6084/m9.figshare.26180785
Based on the likelihood ratio test, there is evidence of episodic diversifying selection in this dataset (p=0.001121).
BUSTED analysis (v4.5) was performed on the alignment from /home/datamonkey/datamonkey-js-server/production/app/busted/output/667bae63ab6e044dbc7f1b12 using HyPhy v2.5.61. This analysis included site-to-site synonymous rate variation.
Rodents	10.6084/m9.figshare.26180776
Based on the likelihood ratio test, there is evidence of episodic diversifying selection in this dataset (p=2.193e-13).
BUSTED analysis (v4.5) was performed on the alignment from /home/datamonkey/datamonkey-js-server/production/app/busted/output/667bac5fab6e044dbc7f1979 using HyPhy v2.5.61. This analysis included site-to-site synonymous rate variation.
Primates	10.6084/m9.figshare.26180761
Based on the likelihood ratio test, there is no evidence of episodic diversifying selection in this dataset (p=0.4867).
BUSTED analysis (v4.5) was performed on the alignment from /home/datamonkey/datamonkey-js-server/production/app/busted/output/667bb140ab6e044dbc7f1c04 using HyPhy v2.5.61. This analysis included site-to-site synonymous rate variation.
Periso	10.6084/m9.figshare.26180803
Based on the likelihood ratio test, there is no evidence of episodic diversifying selection in this dataset (p=0.32).
-----
Details below:
Lagomorphs
Analysis Description
--------------------
BUSTED (branch-site unrestricted statistical test of episodic
diversification) uses a random effects branch-site model fitted jointly
to all or a subset of tree branches in order to test for alignment-wide
evidence of episodic diversifying selection. Assuming there is evidence
of positive selection (i.e. there is an omega > 1), BUSTED will also
perform a quick evidence-ratio style analysis to explore which
individual sites may have been subject to selection. v2.0 adds support
for synonymous rate variation, and relaxes the test statistic to 0.5
(chi^2_0 + chi^2_2). Version 2.1 adds a grid search for the initial
starting point. Version 2.2 changes the grid search to LHC, and adds an
initial search phase to use adaptive Nedler-Mead. Version 3.0 implements
the option for branch-site variation in synonymous substitution rates.
Version 3.1 adds HMM auto-correlation option for SRV, and binds SRV
distributions for multiple branch sets. Version 4.0 adds support for
multiple hits (MH), ancestral state reconstruction saved to JSON, and
profiling of branch-site level support for selection / multiple hits.
Version 4.2 adds calculation of MH-attributable fractions of
substitutions. Version 4.5 adds an 'error absorption' component
[experimental]
- __Requirements__: in-frame codon alignment and a phylogenetic tree (optionally annotated
with {})
- __Citation__: *Gene-wide identification of episodic selection*, Mol Biol Evol.
32(5):1365-71, *Synonymous Site-to-Site Substitution Rate Variation
Dramatically Inflates False Positive Rates of Selection Analyses: Ignore
at Your Own Peril*, Mol Biol Evol. 37(8):2430-2439
- __Written by__: Sergei L Kosakovsky Pond
- __Contact Information__: spond@temple.edu
- __Analysis Version__: 4.5
>code => Universal
/home/datamonkey/datamonkey-js-server/production/app/busted/output/667acf66ab6e044dbc7efabe.tre
/home/datamonkey/datamonkey-js-server/production/app/busted/output/667acf66ab6e044dbc7efabe.tre
>Loaded a multiple sequence alignment with **10** sequences, **602** codons, and **1** partitions from `/home/datamonkey/datamonkey-js-server/production/app/busted/output/667acf66ab6e044dbc7efabe`
>branches => All
>srv => Yes
The number omega rate classes to include in the model (permissible range = [1,10], default value = 3, integer):
>rates => 3
>multiple-hits => None
The number alpha rate classes to include in the model [1-10, default 3] (permissible range = [1,10], default value = 3, integer):
>syn-rates => 3
>error-sink => No
The number of points in the initial distributional guess for likelihood fitting (permissible range = [1,10000], default value = 250, integer):
>grid-size => 250
The number of initial random guesses to 'seed' rate values optimization (permissible range = [1,25], default value = 1, integer):
>starting-points => 1
### Branches to test for selection in the BUSTED analysis
* Selected 17 branches to test in the BUSTED analysis: `ENSG00000154451_1_SYLVILAGUS_FLORIDANUS, ENSG00000154451_1_ORYCTOLAGUS_CUNICULUS, ENSG00000154451_1_LEPUS_TIMIDUS, ENSG00000154451_1_LEPUS_TOWNSENDII, Node5, Node3, ENSG00000154451_2_ORYCTOLAGUS_CUNICULUS, ENSG00000154451_1_LEPUS_AMERICANUS, ENSG00000154451_2_LEPUS_TOWNSENDII, ENSG00000154451_2_LEPUS_TIMIDUS, Node13, Node11, Node9, ENSG00000…
### Obtaining branch lengths and nucleotide substitution biases under the nucleotide GTR model
>kill-zero-lengths => No
* Log(L) = -4617.84, AIC-c = 9285.76 (25 estimated parameters)
* 1 partition. Total tree length by partition (subs/site) 0.224
### Obtaining the global omega estimate based on relative GTR branch lengths and nucleotide substitution biases
* Log(L) = -4494.02, AIC-c = 9052.40 (32 estimated parameters)
* 1 partition. Total tree length by partition (subs/site) 0.225
* non-synonymous/synonymous rate ratio for *test* = 0.5750
### Improving branch lengths, nucleotide substitution biases, and global dN/dS ratios under a full codon model
* Log(L) = -4493.44, AIC-c = 9051.23 (32 estimated parameters)
* non-synonymous/synonymous rate ratio for *test* = 0.5627
### Performing the full (dN/dS > 1 allowed) branch-site model fit
Carnivora:
Analysis Description
--------------------
BUSTED (branch-site unrestricted statistical test of episodic
diversification) uses a random effects branch-site model fitted jointly
to all or a subset of tree branches in order to test for alignment-wide
evidence of episodic diversifying selection. Assuming there is evidence
of positive selection (i.e. there is an omega > 1), BUSTED will also
perform a quick evidence-ratio style analysis to explore which
individual sites may have been subject to selection. v2.0 adds support
for synonymous rate variation, and relaxes the test statistic to 0.5
(chi^2_0 + chi^2_2). Version 2.1 adds a grid search for the initial
starting point. Version 2.2 changes the grid search to LHC, and adds an
initial search phase to use adaptive Nedler-Mead. Version 3.0 implements
the option for branch-site variation in synonymous substitution rates.
Version 3.1 adds HMM auto-correlation option for SRV, and binds SRV
distributions for multiple branch sets. Version 4.0 adds support for
multiple hits (MH), ancestral state reconstruction saved to JSON, and
profiling of branch-site level support for selection / multiple hits.
Version 4.2 adds calculation of MH-attributable fractions of
substitutions. Version 4.5 adds an 'error absorption' component
[experimental]
- __Requirements__: in-frame codon alignment and a phylogenetic tree (optionally annotated
with {})
- __Citation__: *Gene-wide identification of episodic selection*, Mol Biol Evol.
32(5):1365-71, *Synonymous Site-to-Site Substitution Rate Variation
Dramatically Inflates False Positive Rates of Selection Analyses: Ignore
at Your Own Peril*, Mol Biol Evol. 37(8):2430-2439
- __Written by__: Sergei L Kosakovsky Pond
- __Contact Information__: spond@temple.edu
- __Analysis Version__: 4.5
>code => Universal
/home/datamonkey/datamonkey-js-server/production/app/busted/output/667bace7ab6e044dbc7f1a17.tre
/home/datamonkey/datamonkey-js-server/production/app/busted/output/667bace7ab6e044dbc7f1a17.tre
>Loaded a multiple sequence alignment with **54** sequences, **596** codons, and **1** partitions from `/home/datamonkey/datamonkey-js-server/production/app/busted/output/667bace7ab6e044dbc7f1a17`
>branches => All
>srv => Yes
The number omega rate classes to include in the model (permissible range = [1,10], default value = 3, integer):
>rates => 3
>multiple-hits => None
The number alpha rate classes to include in the model [1-10, default 3] (permissible range = [1,10], default value = 3, integer):
>syn-rates => 3
>error-sink => No
The number of points in the initial distributional guess for likelihood fitting (permissible range = [1,10000], default value = 250, integer):
>grid-size => 250
The number of initial random guesses to 'seed' rate values optimization (permissible range = [1,25], default value = 1, integer):
>starting-points => 1
### Branches to test for selection in the BUSTED analysis
* Selected 105 branches to test in the BUSTED analysis: `ENSG00000154451_1_PHATAGINUS_TRICUSPIS, ENSG00000154451_1_MANIS_CRASSICAUDATA, ENSG00000154451_1_MANIS_JAVANICA, Node4, ENSG00000154451_1_MANIS_PENTADACTYLA, Node3, ENSG00000154451_1_PUMA_CONCOLOR, ENSG00000154451_1_ACINONYX_JUBATUS, ENSG00000154451_1_PUMA_YAGOUAROUNDI, Node18, Node16, ENSG00000154451_1_PRIONAILURUS_VIVERRINUS, ENSG00000154…
### Obtaining branch lengths and nucleotide substitution biases under the nucleotide GTR model
>kill-zero-lengths => No
* Log(L) = -10388.96, AIC-c = 21004.18 (113 estimated parameters)
* 1 partition. Total tree length by partition (subs/site) 0.868
### Obtaining the global omega estimate based on relative GTR branch lengths and nucleotide substitution biases
* Log(L) = -10209.72, AIC-c = 20660.35 (120 estimated parameters)
* 1 partition. Total tree length by partition (subs/site) 0.873
* non-synonymous/synonymous rate ratio for *test* = 0.6226
### Improving branch lengths, nucleotide substitution biases, and global dN/dS ratios under a full codon model
* Log(L) = -10208.15, AIC-c = 20657.21 (120 estimated parameters)
* non-synonymous/synonymous rate ratio for *test* = 0.6102
### Performing the full (dN/dS > 1 allowed) branch-site model fit
* Log(L) = -10090.40, AIC-c = 20439.84 (129 estimated parameters)
* For *test* branches, the following rate distribution for branch-site combinations was inferred
| Selection mode | dN/dS |Proportion, %| Notes |
|-----------------------------------|---------------|-------------|-----------------------------------|
| Negative selection | 0.067 | 20.071 | |
| Negative selection | 0.129 | 45.576 | |
| Diversifying selection | 1.634 | 34.353 | |
* The following rate distribution for site-to-site **synonymous** rate variation was inferred
| Rate | Proportion, % | Notes |
|-----------------------------------|---------------|-----------------------------------|
| 0.261 | 26.776 | |
| 0.962 | 60.180 | |
| 2.692 | 13.044 | |
### Performing the constrained (dN/dS > 1 not allowed) model fit
Artyo
Analysis Description
--------------------
BUSTED (branch-site unrestricted statistical test of episodic
diversification) uses a random effects branch-site model fitted jointly
to all or a subset of tree branches in order to test for alignment-wide
evidence of episodic diversifying selection. Assuming there is evidence
of positive selection (i.e. there is an omega > 1), BUSTED will also
perform a quick evidence-ratio style analysis to explore which
individual sites may have been subject to selection. v2.0 adds support
for synonymous rate variation, and relaxes the test statistic to 0.5
(chi^2_0 + chi^2_2). Version 2.1 adds a grid search for the initial
starting point. Version 2.2 changes the grid search to LHC, and adds an
initial search phase to use adaptive Nedler-Mead. Version 3.0 implements
the option for branch-site variation in synonymous substitution rates.
Version 3.1 adds HMM auto-correlation option for SRV, and binds SRV
distributions for multiple branch sets. Version 4.0 adds support for
multiple hits (MH), ancestral state reconstruction saved to JSON, and
profiling of branch-site level support for selection / multiple hits.
Version 4.2 adds calculation of MH-attributable fractions of
substitutions. Version 4.5 adds an 'error absorption' component
[experimental]
- __Requirements__: in-frame codon alignment and a phylogenetic tree (optionally annotated
with {})
- __Citation__: *Gene-wide identification of episodic selection*, Mol Biol Evol.
32(5):1365-71, *Synonymous Site-to-Site Substitution Rate Variation
Dramatically Inflates False Positive Rates of Selection Analyses: Ignore
at Your Own Peril*, Mol Biol Evol. 37(8):2430-2439
- __Written by__: Sergei L Kosakovsky Pond
- __Contact Information__: spond@temple.edu
- __Analysis Version__: 4.5
>code => Universal
/home/datamonkey/datamonkey-js-server/production/app/busted/output/667bae63ab6e044dbc7f1b12.tre
/home/datamonkey/datamonkey-js-server/production/app/busted/output/667bae63ab6e044dbc7f1b12.tre
>Loaded a multiple sequence alignment with **93** sequences, **747** codons, and **1** partitions from `/home/datamonkey/datamonkey-js-server/production/app/busted/output/667bae63ab6e044dbc7f1b12`
>branches => All
>srv => Yes
The number omega rate classes to include in the model (permissible range = [1,10], default value = 3, integer):
>rates => 3
>multiple-hits => None
The number alpha rate classes to include in the model [1-10, default 3] (permissible range = [1,10], default value = 3, integer):
>syn-rates => 3
>error-sink => No
The number of points in the initial distributional guess for likelihood fitting (permissible range = [1,10000], default value = 250, integer):
>grid-size => 250
The number of initial random guesses to 'seed' rate values optimization (permissible range = [1,25], default value = 1, integer):
>starting-points => 1
### Branches to test for selection in the BUSTED analysis
* Selected 183 branches to test in the BUSTED analysis: `ENSG00000154451_1_VICUGNA_PACOS, ENSG00000154451_1_LAMA_GLAMA, ENSG00000154451_1_LAMA_GUANICOE, Node4, Node2, ENSG00000154451_1_CAMELUS_BACTRIANUS, ENSG00000154451_1_CAMELUS_DROMEDARIUS, Node7, ENSG00000154451_1_PSEUDOIS_NAYAUR, ENSG00000154451_2_CAPRA_SIBIRICA, Node18, ENSG00000154451_1_ORYX_GAZELLA, ENSG00000154451_1_BUDORCAS_TAXICOLOR, E…
### Obtaining branch lengths and nucleotide substitution biases under the nucleotide GTR model
>kill-zero-lengths => No
* Log(L) = -14944.99, AIC-c = 30272.32 (191 estimated parameters)
* 1 partition. Total tree length by partition (subs/site) 1.151
### Obtaining the global omega estimate based on relative GTR branch lengths and nucleotide substitution biases
* Log(L) = -14748.23, AIC-c = 29893.61 (198 estimated parameters)
* 1 partition. Total tree length by partition (subs/site) 1.153
* non-synonymous/synonymous rate ratio for *test* = 0.6859
### Improving branch lengths, nucleotide substitution biases, and global dN/dS ratios under a full codon model
* Log(L) = -14746.80, AIC-c = 29890.74 (198 estimated parameters)
* non-synonymous/synonymous rate ratio for *test* = 0.6760
### Performing the full (dN/dS > 1 allowed) branch-site model fit
* Log(L) = -14594.10, AIC-c = 29603.45 (207 estimated parameters)
* For *test* branches, the following rate distribution for branch-site combinations was inferred
| Selection mode | dN/dS |Proportion, %| Notes |
|-----------------------------------|---------------|-------------|-----------------------------------|
| Negative selection | 0.146 | 27.797 | |
| Negative selection | 0.398 | 59.204 | |
| Diversifying selection | 3.278 | 12.999 | |
* The following rate distribution for site-to-site **synonymous** rate variation was inferred
| Rate | Proportion, % | Notes |
|-----------------------------------|---------------|-----------------------------------|
| 0.518 | 60.039 | |
| 1.582 | 37.380 | |
| 3.786 | 2.581 | |
### Performing the constrained (dN/dS > 1 not allowed) model fit
Rodents
Analysis Description
--------------------
BUSTED (branch-site unrestricted statistical test of episodic
diversification) uses a random effects branch-site model fitted jointly
to all or a subset of tree branches in order to test for alignment-wide
evidence of episodic diversifying selection. Assuming there is evidence
of positive selection (i.e. there is an omega > 1), BUSTED will also
perform a quick evidence-ratio style analysis to explore which
individual sites may have been subject to selection. v2.0 adds support
for synonymous rate variation, and relaxes the test statistic to 0.5
(chi^2_0 + chi^2_2). Version 2.1 adds a grid search for the initial
starting point. Version 2.2 changes the grid search to LHC, and adds an
initial search phase to use adaptive Nedler-Mead. Version 3.0 implements
the option for branch-site variation in synonymous substitution rates.
Version 3.1 adds HMM auto-correlation option for SRV, and binds SRV
distributions for multiple branch sets. Version 4.0 adds support for
multiple hits (MH), ancestral state reconstruction saved to JSON, and
profiling of branch-site level support for selection / multiple hits.
Version 4.2 adds calculation of MH-attributable fractions of
substitutions. Version 4.5 adds an 'error absorption' component
[experimental]
- __Requirements__: in-frame codon alignment and a phylogenetic tree (optionally annotated
with {})
- __Citation__: *Gene-wide identification of episodic selection*, Mol Biol Evol.
32(5):1365-71, *Synonymous Site-to-Site Substitution Rate Variation
Dramatically Inflates False Positive Rates of Selection Analyses: Ignore
at Your Own Peril*, Mol Biol Evol. 37(8):2430-2439
- __Written by__: Sergei L Kosakovsky Pond
- __Contact Information__: spond@temple.edu
- __Analysis Version__: 4.5
>code => Universal
/home/datamonkey/datamonkey-js-server/production/app/busted/output/667bac5fab6e044dbc7f1979.tre
/home/datamonkey/datamonkey-js-server/production/app/busted/output/667bac5fab6e044dbc7f1979.tre
>Loaded a multiple sequence alignment with **82** sequences, **858** codons, and **1** partitions from `/home/datamonkey/datamonkey-js-server/production/app/busted/output/667bac5fab6e044dbc7f1979`
>branches => All
>srv => Yes
The number omega rate classes to include in the model (permissible range = [1,10], default value = 3, integer):
>rates => 3
>multiple-hits => None
The number alpha rate classes to include in the model [1-10, default 3] (permissible range = [1,10], default value = 3, integer):
>syn-rates => 3
>error-sink => No
The number of points in the initial distributional guess for likelihood fitting (permissible range = [1,10000], default value = 250, integer):
>grid-size => 250
The number of initial random guesses to 'seed' rate values optimization (permissible range = [1,25], default value = 1, integer):
>starting-points => 1
### Branches to test for selection in the BUSTED analysis
* Selected 161 branches to test in the BUSTED analysis: `ENSG00000154451_2_ICTIDOMYS_TRIDECEMLINEATUS, ENSG00000154451_2_MARMOTA_FLAVIVENTRIS, ENSG00000154451_2_MARMOTA_HIMALAYANA, Node5, ENSG00000154451_2_MARMOTA_MONAX, ENSG00000154451_2_MARMOTA_MARMOTA, Node8, Node4, Node2, ENSG00000154451_1_MARMOTA_FLAVIVENTRIS, ENSG00000154451_1_MARMOTA_VANCOUVERENSIS, Node13, ENSG00000154451_1_MARMOTA_MONAX,…
### Obtaining branch lengths and nucleotide substitution biases under the nucleotide GTR model
>kill-zero-lengths => No
* Log(L) = -35690.58, AIC-c = 71719.43 (169 estimated parameters)
* 1 partition. Total tree length by partition (subs/site) 3.911
### Obtaining the global omega estimate based on relative GTR branch lengths and nucleotide substitution biases
* Log(L) = -34955.55, AIC-c = 70263.99 (176 estimated parameters)
* 1 partition. Total tree length by partition (subs/site) 3.960
* non-synonymous/synonymous rate ratio for *test* = 0.4729
### Improving branch lengths, nucleotide substitution biases, and global dN/dS ratios under a full codon model
* Log(L) = -34938.08, AIC-c = 70229.05 (176 estimated parameters)
* non-synonymous/synonymous rate ratio for *test* = 0.4565
### Performing the full (dN/dS > 1 allowed) branch-site model fit
* Log(L) = -34237.54, AIC-c = 68846.06 (185 estimated parameters)
* For *test* branches, the following rate distribution for branch-site combinations was inferred
| Selection mode | dN/dS |Proportion, %| Notes |
|-----------------------------------|---------------|-------------|-----------------------------------|
| Negative selection | 0.001 | 45.255 | |
| Negative selection | 0.771 | 54.225 | |
| Diversifying selection | 21.009 | 0.520 | |
* The following rate distribution for site-to-site **synonymous** rate variation was inferred
| Rate | Proportion, % | Notes |
|-----------------------------------|---------------|-----------------------------------|
| 0.340 | 28.203 | |
| 0.940 | 51.932 | |
| 2.094 | 19.865 | |
### Performing the constrained (dN/dS > 1 not allowed) model fit
Primates
Analysis Description
--------------------
BUSTED (branch-site unrestricted statistical test of episodic
diversification) uses a random effects branch-site model fitted jointly
to all or a subset of tree branches in order to test for alignment-wide
evidence of episodic diversifying selection. Assuming there is evidence
of positive selection (i.e. there is an omega > 1), BUSTED will also
perform a quick evidence-ratio style analysis to explore which
individual sites may have been subject to selection. v2.0 adds support
for synonymous rate variation, and relaxes the test statistic to 0.5
(chi^2_0 + chi^2_2). Version 2.1 adds a grid search for the initial
starting point. Version 2.2 changes the grid search to LHC, and adds an
initial search phase to use adaptive Nedler-Mead. Version 3.0 implements
the option for branch-site variation in synonymous substitution rates.
Version 3.1 adds HMM auto-correlation option for SRV, and binds SRV
distributions for multiple branch sets. Version 4.0 adds support for
multiple hits (MH), ancestral state reconstruction saved to JSON, and
profiling of branch-site level support for selection / multiple hits.
Version 4.2 adds calculation of MH-attributable fractions of
substitutions. Version 4.5 adds an 'error absorption' component
[experimental]
- __Requirements__: in-frame codon alignment and a phylogenetic tree (optionally annotated
with {})
- __Citation__: *Gene-wide identification of episodic selection*, Mol Biol Evol.
32(5):1365-71, *Synonymous Site-to-Site Substitution Rate Variation
Dramatically Inflates False Positive Rates of Selection Analyses: Ignore
at Your Own Peril*, Mol Biol Evol. 37(8):2430-2439
- __Written by__: Sergei L Kosakovsky Pond
- __Contact Information__: spond@temple.edu
- __Analysis Version__: 4.5
>code => Universal
/home/datamonkey/datamonkey-js-server/production/app/busted/output/667bb140ab6e044dbc7f1c04.tre
/home/datamonkey/datamonkey-js-server/production/app/busted/output/667bb140ab6e044dbc7f1c04.tre
>Loaded a multiple sequence alignment with **37** sequences, **588** codons, and **1** partitions from `/home/datamonkey/datamonkey-js-server/production/app/busted/output/667bb140ab6e044dbc7f1c04`
>branches => All
>srv => Yes
The number omega rate classes to include in the model (permissible range = [1,10], default value = 3, integer):
>rates => 3
>multiple-hits => None
The number alpha rate classes to include in the model [1-10, default 3] (permissible range = [1,10], default value = 3, integer):
>syn-rates => 3
>error-sink => No
The number of points in the initial distributional guess for likelihood fitting (permissible range = [1,10000], default value = 250, integer):
>grid-size => 250
The number of initial random guesses to 'seed' rate values optimization (permissible range = [1,25], default value = 1, integer):
>starting-points => 1
### Branches to test for selection in the BUSTED analysis
* Selected 71 branches to test in the BUSTED analysis: `ENSG00000154451_1_OTOLEMUR_GARNETTII, ENSG00000154451_1_NYCTICEBUS_BENGALENSIS, ENSG00000154451_1_NYCTICEBUS_COUCANG, Node4, Node2, ENSG00000154451_1_CHEIROGALEUS_MEDIUS, ENSG00000154451_1_MIRZA_ZAZA, ENSG00000154451_1_MIRZA_COQUERELI, Node12, ENSG00000154451_1_MICROCEBUS_RAVELOBENSIS, ENSG00000154451_1_MICROCEBUS_SP, Node17, ENSG00000154451…
### Obtaining branch lengths and nucleotide substitution biases under the nucleotide GTR model
>kill-zero-lengths => No
* Log(L) = -10312.64, AIC-c = 20783.47 (79 estimated parameters)
* 1 partition. Total tree length by partition (subs/site) 0.838
### Obtaining the global omega estimate based on relative GTR branch lengths and nucleotide substitution biases
* Log(L) = -10115.25, AIC-c = 20403.20 (86 estimated parameters)
* 1 partition. Total tree length by partition (subs/site) 0.847
* non-synonymous/synonymous rate ratio for *test* = 0.5083
### Improving branch lengths, nucleotide substitution biases, and global dN/dS ratios under a full codon model
* Log(L) = -10112.16, AIC-c = 20397.00 (86 estimated parameters)
* non-synonymous/synonymous rate ratio for *test* = 0.4911
### Performing the full (dN/dS > 1 allowed) branch-site model fit
* Log(L) = -10008.03, AIC-c = 20206.90 (95 estimated parameters)
* For *test* branches, the following rate distribution for branch-site combinations was inferred
| Selection mode | dN/dS |Proportion, %| Notes |
|-----------------------------------|---------------|-------------|-----------------------------------|
| Negative selection | 0.000 | 52.428 | |
| Negative selection | 0.953 | 13.112 | |
| Diversifying selection | 1.073 | 34.459 | |
* The following rate distribution for site-to-site **synonymous** rate variation was inferred
| Rate | Proportion, % | Notes |
|-----------------------------------|---------------|-----------------------------------|
| 0.481 | 58.306 | |
| 1.638 | 41.124 | |
| 8.006 | 0.570 | |
### Performing the constrained (dN/dS > 1 not allowed) model fit
Perisso
Analysis Description
--------------------
BUSTED (branch-site unrestricted statistical test of episodic
diversification) uses a random effects branch-site model fitted jointly
to all or a subset of tree branches in order to test for alignment-wide
evidence of episodic diversifying selection. Assuming there is evidence
of positive selection (i.e. there is an omega > 1), BUSTED will also
perform a quick evidence-ratio style analysis to explore which
individual sites may have been subject to selection. v2.0 adds support
for synonymous rate variation, and relaxes the test statistic to 0.5
(chi^2_0 + chi^2_2). Version 2.1 adds a grid search for the initial
starting point. Version 2.2 changes the grid search to LHC, and adds an
initial search phase to use adaptive Nedler-Mead. Version 3.0 implements
the option for branch-site variation in synonymous substitution rates.
Version 3.1 adds HMM auto-correlation option for SRV, and binds SRV
distributions for multiple branch sets. Version 4.0 adds support for
multiple hits (MH), ancestral state reconstruction saved to JSON, and
profiling of branch-site level support for selection / multiple hits.
Version 4.2 adds calculation of MH-attributable fractions of
substitutions. Version 4.5 adds an 'error absorption' component
[experimental]
- __Requirements__: in-frame codon alignment and a phylogenetic tree (optionally annotated
with {})
- __Citation__: *Gene-wide identification of episodic selection*, Mol Biol Evol.
32(5):1365-71, *Synonymous Site-to-Site Substitution Rate Variation
Dramatically Inflates False Positive Rates of Selection Analyses: Ignore
at Your Own Peril*, Mol Biol Evol. 37(8):2430-2439
- __Written by__: Sergei L Kosakovsky Pond
- __Contact Information__: spond@temple.edu
- __Analysis Version__: 4.5
>code => Universal
/home/datamonkey/datamonkey-js-server/production/app/busted/output/667bb2ddab6e044dbc7f1c38.tre
/home/datamonkey/datamonkey-js-server/production/app/busted/output/667bb2ddab6e044dbc7f1c38.tre
>Loaded a multiple sequence alignment with **9** sequences, **586** codons, and **1** partitions from `/home/datamonkey/datamonkey-js-server/production/app/busted/output/667bb2ddab6e044dbc7f1c38`
>branches => All
>srv => Yes
The number omega rate classes to include in the model (permissible range = [1,10], default value = 3, integer):
>rates => 3
>multiple-hits => None
The number alpha rate classes to include in the model [1-10, default 3] (permissible range = [1,10], default value = 3, integer):
>syn-rates => 3
>error-sink => No
The number of points in the initial distributional guess for likelihood fitting (permissible range = [1,10000], default value = 250, integer):
>grid-size => 250
The number of initial random guesses to 'seed' rate values optimization (permissible range = [1,25], default value = 1, integer):
>starting-points => 1
### Branches to test for selection in the BUSTED analysis
* Selected 15 branches to test in the BUSTED analysis: `ENSG00000154451_1_TAPIRUS_TERRESTRIS, ENSG00000154451_1_DICEROS_BICORNIS, ENSG00000154451_1_CERATOTHERIUM_SIMUM, Node5, ENSG00000154451_1_RHINOCEROS_UNICORNIS, Node4, ENSG00000154451_1_DICERORHINUS_SUMATRENSIS, Node3, ENSG00000154451_1_EQUUS_ASINUS, ENSG00000154451_1_EQUUS_QUAGGA, Node11, ENSG00000154451_1_EQUUS_CABALLUS, ENSG00000154451_1_E…
### Obtaining branch lengths and nucleotide substitution biases under the nucleotide GTR model
>kill-zero-lengths => No
* Log(L) = -4120.95, AIC-c = 8287.97 (23 estimated parameters)
* 1 partition. Total tree length by partition (subs/site) 0.177
### Obtaining the global omega estimate based on relative GTR branch lengths and nucleotide substitution biases
* Log(L) = -4020.24, AIC-c = 8100.84 (30 estimated parameters)
* 1 partition. Total tree length by partition (subs/site) 0.178
* non-synonymous/synonymous rate ratio for *test* = 0.5750
### Improving branch lengths, nucleotide substitution biases, and global dN/dS ratios under a full codon model
* Log(L) = -4019.84, AIC-c = 8100.03 (30 estimated parameters)
* non-synonymous/synonymous rate ratio for *test* = 0.5608
### Performing the full (dN/dS > 1 allowed) branch-site model fit

## Sheet: Fig5.B
HIV - RLU
		RLU
	Sample	R1	R2	R3	Mean	SD
	EV	17654	10093.3	27066.7	18271.3	8503.49
	HomSap - 2ug	9374.67	3099.33	22893.3	11789.1	10115.5
	HomSap - 1ug	1277.67	1438	13469	5394.89	6992.84
	HomSap - 4ug	28.3333	781.33	2344.67	1051.44	1181.55
	HomSap-C583A - 1ug	5912	6954.33	22596	11820.8	9346.16
	HomSap-C583A - 2ug	3151.33	3406.66	15056	7204.66	6800.65
	HomSap-C583A - 4ug	77.3333	2439	12374	4963.44	6525.46
	MyoAur - 1ug	12592	6834.33	22175	13867.1	7749.42
	MyoAur - 2ug	5176	1826.33	9279.33	5427.22	3732.85
	MyoAur - 4ug	107.333	1127.66	3478	1571	1728.51
	MyoOcc - 1ug	2796	13360.3	10070.7	8742.33	5405.98
	MyoOcc - 2ug	1490.33	2302.66	5527.67	3106.89	2135.44
	MyoOcc - 4ug	23.3333	618	1980.33	873.889	1003.28
	MyoThy - 1ug	2862.33	7119.66	15980	8654	6692.08
	MyoThy -2ug	606	2775.66	7550.67	3644.11	3552.85
	MyoThy - 4ug	-12.3333	608.66	2981.67	1192.66	1580.13
	MyoYum - 1ug	9077.33	8166	20274	12505.8	6742.89
	MyoYum - 2ug	2108.67	1161	3845.33	2371.67	1361.36
	MyoYum - 3ug	42.6667	193.66	2061	765.776	1124.24
	PteGig - 1ug	5174.33	3221.66	7672.67	5356.22	2231.07
	PteGig - 2ug	4176.67	6982.66	2530	4563.11	2251.34
	PteGig - 4ug	85.6667	752.66	1674.67	837.664	797.903
	PipKuh - 1ug	4883	5667	26589	12379.7	12311.9
	PipKuh - 2ug	5678	6687	22375	11580	9362.35
	PipKuh - 4ug	308.667	14221	51940	22156.6	26714.8
	MinNat - 1ug	9605	7124.66	17675	11468.2	5516.44
	MinNat - 2ug	3154.67	1449.66	11742.7	5449	5516.74
	MinNat - 4ug	3.33333	146.33	1738	629.221	962.889
	EptFus - 1ug	9059.67	8987	29288	15778.2	11699.9
	EptFus - 2ug	4763.33	6669	19261	10231.1	7877.95
	EptFus - 4ug	664.667	2867	19340	7623.89	10206
	RhiFer - 1ug	8759	7486.66	15234.3	10493.3	4154.82
	RhiFer - 2ug	10836.7	4085.33	13311	9411	4775.21
	RhiFer - 4ug	1256	1007.33	6816	3026.44	3284.21
	PhyDis - 1ug	9209	9973.33	18737	12639.8	5294.16
	PhyDis - 2ug	6459.67	4516.66	14119	8365.11	5076.84
	PhyDis - 4ug	511	1392.33	4858	2253.78	2297.97

## Sheet: Fig5.D
HIV - WB quantification
R1								Ratio/Tubulin						Ratio/EV
Sample	GBP5	Tubulin	gp160	gp120	p55	p41	p24	gp160	gp120	p55	p41	p24	gp160/120	ratio gp160/120	ratio p55	ratio p41	ratio p24
EV	0	4224895	1168984	289990	1992894	841159	459989	0.276689	0.0686384	0.471703	0.199096	0.108876	4.03112	1	1	1	1
HomSap	1	4057305	2488462	1133076	2293365	825602	480951	0.613329	0.279268	0.565243	0.203485	0.11854	2.1962	0.544812	1.1983	1.02205	1.08876
HomSap	2	3817650	2719232	753504	2029178	622602	351654	0.712279	0.197374	0.531525	0.163085	0.0921127	3.60878	0.895231	1.12682	0.819129	0.846034
HomSap	4	3469200	5640933	676133	1886204	808259	318237	1.626	0.194896	0.5437	0.232981	0.0917321	8.34293	2.06963	1.15263	1.1702	0.842539
HomSap-C583A	1	3720300	722014	144329	1994304	708337	246421	0.194074	0.038795	0.53606	0.190398	0.0662369	5.00256	1.24098	1.13644	0.956312	0.608371
HomSap-C583A	2	3587750	494099	65653	1767059	648694	198951	0.137718	0.0182992	0.492526	0.180808	0.0554529	7.52592	1.86696	1.04414	0.908146	0.509322
HomSap-C583A	4	3609350	392175	62914	1475142	580967	184569	0.108655	0.0174308	0.4087	0.160962	0.0511364	6.23351	1.54635	0.866436	0.808463	0.469676
RhiFer	1	3809500	735832	97572	1487503	608932	294408	0.193157	0.0256128	0.390472	0.159846	0.0772826	7.54143	1.8708	0.827793	0.802858	0.709823
RhiFer	2	3615100	1064832	84882	1920843	791762	307239	0.294551	0.0234798	0.531339	0.219015	0.0849877	12.5449	3.112	1.12643	1.10005	0.780593
RhiFer	4	3498100	2292705	69153	2082664	1103701	409981	0.655414	0.0197687	0.59537	0.315514	0.117201	33.1541	8.22454	1.26217	1.58474	1.07647
PteGig	1	4017384	839232	39292	2673125	970832	320963	0.2089	0.00978049	0.665389	0.241658	0.0798935	21.3589	5.29849	1.41061	1.21378	0.733804
PteGig	2	3426800	942914	151810	2486582	995507	230817	0.275159	0.0443008	0.725628	0.290506	0.0673564	6.21115	1.5408	1.53832	1.45913	0.618654
PteGig	4	3757700	1729130	251356	2638768	1110751	326817	0.460156	0.0668909	0.70223	0.295593	0.0869726	6.87921	1.70653	1.48871	1.48468	0.798824
PhyDis	1	3858200	794206	27636	1312381	556433	246844	0.205849	0.00716293	0.340154	0.144221	0.0639791	28.7381	7.12906	0.721119	0.724379	0.587633
PhyDis	2	4037250	1651580	407396	1631088	784806	367446	0.409085	0.100909	0.40401	0.194391	0.0910139	4.05399	1.00567	0.856492	0.97637	0.835942
PhyDis	4	4069914	9900621	1718925	1470848	691276	497336	2.43264	0.422349	0.361395	0.16985	0.122198	5.75977	1.42883	0.766151	0.853108	1.12236
EV2	0	5493332	47400	1450	2215750	2282550	871550	0.00862864	0.000263956	0.403353	0.415513	0.158656	32.6897	1	1	1	1
MinNat	1	5395832	40950	3150	2658200	1949350	711800	0.00758919	0.000583784	0.49264	0.36127	0.131917	13	0.397679	1.22136	0.869455	0.831463
MinNat	2	5464212	242638	3485	1893750	1527850	444850	0.0444049	0.000637786	0.346573	0.27961	0.0814116	69.6235	2.12983	0.859232	0.672928	0.513133
MinNat	4	5114824	78625	20609	1941250	2151650	503700	0.015372	0.00402927	0.379534	0.420669	0.0984785	3.81508	0.116706	0.940949	1.01241	0.620704
PipKuh	1	4510324	141480	23680	1937250	2550450	546750	0.031368	0.00525018	0.429515	0.565469	0.121222	5.97466	0.182769	1.06486	1.3609	0.764055
PipKuh	2	4313192	218212	68272	2017550	2523850	834700	0.0505918	0.0158286	0.467763	0.585147	0.193523	3.19622	0.0977745	1.15969	1.40825	1.21976
PipKuh	4	4358276	37401	2613	1760500	3074900	1421074	0.0085816	0.000599549	0.403944	0.705531	0.326063	14.3134	0.437858	1.00147	1.69798	2.05516
EptFus	1	4814940	10720	8640	1613000	1013750	235150	0.0022264	0.00179441	0.334999	0.210543	0.0488376	1.24074	0.0379551	0.830536	0.506705	0.307821
EptFus	2	4504708	148629	41329	728250	297900	60900	0.0329941	0.00917462	0.161664	0.0661308	0.0135192	3.59624	0.110012	0.400801	0.159155	0.0852107
EptFus	4	4896580	613756	146168	2080112	1325880	573040	0.125344	0.029851	0.424809	0.270777	0.117029	4.19898	0.12845	1.0532	0.651669	0.737625
EV3	0	2715335	195520	38116	3460233	2744000	912037	0.0720058	0.0140373	1.27433	1.01056	0.335884	5.1296	1	1	1	1
MyoYum	1	3093321	212056	52364	3863993	3631831	695450	0.0685529	0.0169281	1.24914	1.17409	0.224823	4.04965	0.789467	0.980233	1.16182	0.669348
MyoYum	2	3650451	456716	91364	2376500	2246650	757785	0.125112	0.0250281	0.651015	0.615445	0.207587	4.99886	0.974512	0.510869	0.609015	0.618031
MyoYum	4	3584693	862316	127296	2563386	3791816	584500	0.240555	0.035511	0.715092	1.05778	0.163054	6.7741	1.32059	0.561151	1.04673	0.485449
MyoAur	1	3532802	147836	6500	1625379	1725780	479563	0.0418467	0.0018399	0.460082	0.488502	0.135746	22.744	4.43387	0.361038	0.483399	0.404145
MyoAur	2	4192734	398008	26468	2041193	2898840	928452	0.094928	0.00631283	0.486841	0.691396	0.221443	15.0373	2.93148	0.382036	0.684173	0.659285
MyoAur	4	3622080	481416	38324	1132488	2010911	502495	0.132911	0.0105807	0.312662	0.555181	0.138731	12.5617	2.44887	0.245354	0.549382	0.413033
MyoOcc	1	3201415	104520	15496	1443491	1918840	534933	0.0326481	0.00484036	0.450892	0.599372	0.167093	6.74497	1.31491	0.353826	0.593111	0.497472
MyoOcc	2	3229982	238004	17732	1321922	1419530	345450	0.0736859	0.00548981	0.409266	0.439485	0.106951	13.4223	2.61663	0.321162	0.434894	0.318417
MyoOcc	4	3433185	455832	43992	1762334	2304127	554876	0.132772	0.0128138	0.513323	0.671134	0.161621	10.3617	2.01998	0.402818	0.664123	0.481182
MyoThy	1	3230619	111488	17524	2337839	1581524	367353	0.0345098	0.00542435	0.72365	0.489542	0.11371	6.36202	1.24026	0.567867	0.484428	0.338539
MyoThy	2	3115273	396500	28548	3204159	2893352	716723	0.127276	0.00916388	1.02853	0.928764	0.230067	13.8889	2.70759	0.807116	0.919061	0.684962
MyoThy	4	3489749	448292	38376	2365328	1969408	462217	0.12846	0.0109968	0.677793	0.564341	0.13245	11.6816	2.27729	0.531882	0.558446	0.394333
R2								Ratio/Tubulin						Ratio.EV
Sample	GBP5	Tubulin	gp160	gp120	p55	p41	p24	gp160	gp120	p55	p41	p24	gp160/120	ratio gp160/120	ratio p55	ratio p41	ratio p24
EV	0	3954720	832250	382050	3136620	3841080	2462640	0.210445	0.0966061	0.793133	0.971265	0.622709	2.17838	1	1	1	1
HomSap	1	3816230	1069400	372750	1695500	1416100	435600	0.280224	0.0976749	0.444287	0.371073	0.114144	2.86895	1.31701	0.560166	0.382051	0.183302
HomSap	2	3759150	1667205	375930	1948200	1019200	468950	0.443506	0.100004	0.518255	0.271125	0.124749	4.43488	2.03586	0.653428	0.279146	0.200333
HomSap	4	3527172	1572786	214406	1938808	705180	202584	0.445906	0.0607869	0.549678	0.199928	0.0574352	7.33555	3.36743	0.693046	0.205843	0.0922345
HomSap-C583A	1	3280464	278475	203463	1948790	1436534	671370	0.0848889	0.0620226	0.594059	0.437906	0.204657	1.36868	0.6283	0.749003	0.450861	0.328656
HomSap-C583A	2	2479386	149454	94346	1398400	853622	226780	0.0602786	0.0380522	0.564011	0.344288	0.0914662	1.58411	0.727194	0.711117	0.354474	0.146884
HomSap-C583A	4	3560579	81686	18706	2205562	459356	86802	0.0229418	0.00525364	0.619439	0.129012	0.0243786	4.36683	2.00462	0.781003	0.132828	0.0391493
RhiFer	1	3131348	690144	318336	1772978	952154	332810	0.220398	0.101661	0.566203	0.304072	0.106283	2.16797	0.995223	0.713881	0.313068	0.170679
RhiFer	2	3951530	1772232	508326	2382016	1313520	506012	0.448493	0.12864	0.602809	0.332408	0.128055	3.48641	1.60046	0.760034	0.342242	0.205641
RhiFer	4	3670371	1441088	331108	1896672	414414	178618	0.392627	0.090211	0.516752	0.112908	0.0486648	4.35232	1.99796	0.651533	0.116248	0.0781502
PteGig	1	4376570	508254	326462	1915670	1258054	532588	0.116131	0.0745931	0.43771	0.287452	0.121691	1.55686	0.714685	0.551875	0.295956	0.195421
PteGig	2	4049325	1706208	545424	3785662	1874316	1514136	0.421356	0.134695	0.934887	0.462871	0.373923	3.12822	1.43603	1.17873	0.476565	0.600478
PteGig	4	3323652	1825997	354615	2851751	1339660	495047	0.549395	0.106694	0.858017	0.403069	0.148947	5.14924	2.36379	1.08181	0.414994	0.239191
PhyDis	1	3676951	1491750	472725	1943362	1752784	175996	0.405703	0.128564	0.528525	0.476695	0.0478647	3.15564	1.44862	0.666377	0.490798	0.0768652
PhyDis	2	3413704	2475438	180642	1567899	834008	412393	0.725147	0.0529167	0.459296	0.244312	0.120805	13.7036	6.29071	0.57909	0.25154	0.193999
PhyDis	4	3481156	6196500	456408	952909	137175	490998	1.78001	0.131108	0.273733	0.039405	0.141045	13.5767	6.23246	0.345129	0.0405708	0.226501
EV2	0	3288072	3968565	2373387	7513525	12662535	10304000	1.20696	0.721817	2.28509	3.85105	3.13375	1.67211	1	1	1	1
MinNat	1	3518082	4974489	1442489	6919400	5660000	3691600	1.41398	0.410021	1.96681	1.60883	1.04932	3.44855	2.06239	0.860716	0.417764	0.334845
MinNat	2	2729826	6230466	1483284	4424600	2697100	2120700	2.28237	0.543362	1.62084	0.988012	0.776863	4.20045	2.51207	0.709311	0.256556	0.247902
MinNat	4	3131808	3793992	837930	3660000	1579600	872400	1.21144	0.267555	1.16865	0.504373	0.278561	4.52781	2.70784	0.511427	0.13097	0.0888906
PipKuh	1	2912049	2727276	2173722	10441500	16109000	13930112	0.936549	0.746458	3.58562	5.53184	4.78361	1.25466	0.750344	1.56914	1.43645	1.52648
PipKuh	2	3273945	2628489	1936266	9345400	12090900	9333700	0.802851	0.591417	2.85448	3.69307	2.8509	1.3575	0.811851	1.24918	0.958976	0.909741
PipKuh	4	3188316	2771595	1784694	8229663	7565571	5196204	0.869297	0.559761	2.58119	2.37291	1.62976	1.55298	0.928755	1.12958	0.616171	0.520068
EptFus	1	3079686	3322497	990522	5010900	4365300	2831200	1.07884	0.321631	1.62708	1.41745	0.919315	3.35429	2.00602	0.712044	0.368068	0.293359
EptFus	2	3123393	3938271	1826463	7949672	6381801	4077770	1.2609	0.584769	2.5452	2.04323	1.30556	2.15623	1.28953	1.11383	0.530563	0.416612
EptFus	4	3929499	2218653	1247052	3868800	2072500	970400	0.564615	0.317356	0.984553	0.527421	0.246953	1.77912	1.064	0.43086	0.136955	0.0788041
EV3	0	4625355	2591824	1164536	1648512	4902720	4861312	0.560351	0.251772	0.356408	1.05997	1.05101	2.22563	1	1	1	1
MyoYum	1	4103288	2827666	637974	2512836	1852562	1047174	0.689122	0.155479	0.612396	0.451482	0.255204	4.43226	1.99146	1.71825	0.42594	0.242817
MyoYum	2	4050624	2638008	314824	1532200	969046	479165	0.65126	0.0777223	0.378263	0.239234	0.118294	8.37931	3.76492	1.06132	0.225699	0.112552
MyoYum	4	3969984	5089348	431204	1909563	1048711	513099	1.28196	0.108616	0.481	0.26416	0.129245	11.8026	5.30306	1.34958	0.249215	0.122971
MyoAur	1	3828200	2684652	535164	3228147	2410311	1697025	0.701283	0.139795	0.843255	0.62962	0.443296	5.0165	2.25397	2.36598	0.594	0.421779
MyoAur	2	4441728	5762558	649244	2882204	2015780	1322256	1.29737	0.146169	0.648893	0.453828	0.29769	8.8758	3.988	1.82065	0.428153	0.28324
MyoAur	4	4039488	5738454	651912	2545200	1487400	356500	1.42059	0.161385	0.63008	0.368215	0.0882538	8.8025	3.95506	1.76786	0.347384	0.0839701
MyoOcc	1	4040064	4198880	738622	3776575	2413730	961125	1.03931	0.182824	0.934781	0.597448	0.237898	5.68475	2.55422	2.62279	0.563649	0.226351
MyoOcc	2	4224384	5150252	355258	2104989	1319149	518410	1.21917	0.084097	0.498295	0.31227	0.122718	14.4972	6.51376	1.3981	0.294604	0.116762
MyoOcc	4	4166880	4481458	207736	1958678	1142523	296053	1.07549	0.0498541	0.470059	0.274191	0.0710491	21.5729	9.69293	1.31888	0.258679	0.0676005
MyoThy	1	4027056	1928275	321402	2173186	1635741	741942	0.47883	0.0798107	0.539646	0.406188	0.184239	5.99957	2.69568	1.51413	0.383208	0.175297
MyoThy	2	3796512	3803970	339480	2872692	2094228	714798	1.00196	0.0894189	0.756666	0.551619	0.188278	11.2053	5.03466	2.12304	0.520412	0.179139
MyoThy	4	3602880	2969484	257140	1283828	788320	251732	0.824197	0.0713707	0.356334	0.218803	0.0698697	11.5481	5.1887	0.999793	0.206424	0.0664783
R3								Ratio/Tubulin						Ratio/EV
Sample	GBP5	Tubulin	gp160	gp120	p55	p41	p24	gp160	gp120	p55	p41	p24	gp160/120	ratio gp160/120	ratio p55	ratio p41	ratio p24
EV	0	5154978	1310694	350196	1694641	2083516	1952854	0.254258	0.0679336	0.328739	0.404176	0.378829	3.74274	1	1	1	1
HomSap	1	5538551	8993964	1490202	4135800	4882684	3256768	1.62388	0.26906	0.74673	0.881581	0.588018	6.0354	1.61256	2.2715	2.18118	1.5522
HomSap	2	5444868	5672226	750120	2841258	1216767	626470	1.04176	0.137766	0.521823	0.22347	0.115057	7.56176	2.02038	1.58735	0.552904	0.303718
HomSap	4	4820450	1475292	187740	1161257	163907	52887	0.306049	0.0389466	0.240902	0.0340024	0.0109714	7.85817	2.09957	0.732807	0.0841279	0.0289613
HomSap-C583A	1	5104488	1612296	285894	2898232	1959930	1033340	0.315859	0.0560084	0.567781	0.383962	0.202438	5.63949	1.50678	1.72715	0.949989	0.534377
HomSap-C583A	2	5394553	675150	260946	3318400	1337608	450180	0.125154	0.0483721	0.615139	0.247955	0.0834508	2.58732	0.691289	1.87121	0.613484	0.220286
HomSap-C583A	4	4953096	203448	168714	2636908	362157	29219	0.0410749	0.0340623	0.532376	0.0731173	0.00589914	1.20588	0.32219	1.61945	0.180905	0.015572
RhiFer	1	3898950	1345050	194712	2546872	1997445	628971	0.344977	0.0499396	0.65322	0.512303	0.161318	6.90789	1.84568	1.98705	1.26753	0.425834
RhiFer	2	4289136	1656060	243894	3251483	2338679	899872	0.386106	0.0568632	0.758074	0.545256	0.209803	6.79008	1.8142	2.30601	1.34906	0.553819
RhiFer	4	5917450	1740606	422142	4505094	1005707	178974	0.294148	0.0713385	0.761324	0.169956	0.0302451	4.12327	1.10167	2.31589	0.420501	0.0798385
PteGig	1	4886406	2502150	718536	2973689	2657648	827526	0.512063	0.147048	0.608564	0.543886	0.169353	3.48229	0.930411	1.85121	1.34567	0.447043
PteGig	2	4680150	2387280	824922	4015227	2293223	892491	0.510086	0.17626	0.857927	0.489989	0.190697	2.89395	0.773215	2.60975	1.21232	0.503386
PteGig	4	4515750	1123080	248934	2431582	526186	94672	0.248703	0.0551257	0.538467	0.116522	0.0209648	4.51156	1.20541	1.63798	0.288297	0.0553412
EV2	0	3293136	1325805	303342	2276581	1686955	1168943	0.402596	0.0921134	0.691311	0.512264	0.354963	4.37066	1	1	1	1
PhyDis	1	3825850	1991379	259974	3495788	2610373	1205360	0.520506	0.067952	0.913728	0.682299	0.315057	7.65992	2.0466	2.7795	1.68813	0.83166
PhyDis	2	4956903	1989858	221754	3568439	1813347	592249	0.401432	0.0447364	0.719893	0.365823	0.11948	8.97327	2.39751	2.18986	0.905108	0.315392
PhyDis	4	5104348	3053640	170600	1842368	482304	125120	0.598243	0.0334225	0.360941	0.0944889	0.0245124	17.8994	4.78243	1.09796	0.233782	0.0647058
PipKuh	1	5729353	1358760	282087	2078453	1402817	480863	0.237158	0.0492354	0.362773	0.244847	0.0839297	4.81681	1.10208	0.524761	0.477971	0.236446
PipKuh	2	4953096	1919580	530829	3436252	1686528	695888	0.387552	0.107171	0.693758	0.3405	0.140496	3.61619	0.827379	1.00354	0.664696	0.395803
PipKuh	4	3898950	1515423	785850	1869101	257481	67100	0.388675	0.201554	0.479386	0.0660385	0.0172098	1.92839	0.441212	0.693444	0.128915	0.0484832
EptFus	1	4289136	1468623	368355	1756068	753899	401990	0.342405	0.0858809	0.409422	0.175769	0.0937228	3.98698	0.912214	0.59224	0.343123	0.264035
EptFus	2	4417450	1386255	221949	3780408	1120910	495398	0.313813	0.0502437	0.85579	0.253746	0.112146	6.24583	1.42903	1.23792	0.495342	0.315936
EptFus	4	4883966	500850	157590	1562637	135176	17446	0.10255	0.0322668	0.319952	0.0276775	0.0035721	3.17818	0.727163	0.46282	0.0540298	0.0100633
EV3	0	5540850	900660	183960	1717680	1300959	901527	0.162549	0.0332007	0.310003	0.234794	0.162706	4.89596	1	1	1	1
MyoYum	1	5551850	3749760	422700	2637924	1188963	942276	0.675407	0.0761368	0.475143	0.214156	0.169723	8.87097	1.8119	1.53271	0.912102	1.04313
MyoYum	2	5444868	4841640	333180	2223753	621690	617967	0.889212	0.0611916	0.408413	0.114179	0.113495	14.5316	2.96808	1.31745	0.486294	0.69755
MyoYum	4	4820450	2100060	204300	1369095	120564	101337	0.435656	0.0423819	0.284018	0.0250109	0.0210223	10.2793	2.09955	0.916179	0.106523	0.129205
MyoAur	1	5104488	5711520	700560	3985089	2312340	1752156	1.11892	0.137244	0.780703	0.453001	0.343258	8.15279	1.66521	2.51837	1.92936	2.10969
MyoAur	2	5729353	6430440	311040	4017718	1518026	883987	1.12237	0.0542889	0.701252	0.264956	0.154291	20.674	4.22267	2.26208	1.12846	0.948283
MyoAur	4	4953096	1779687	156827	1624401	158610	51918	0.359308	0.0316624	0.327957	0.0320224	0.0104819	11.3481	2.31785	1.05791	0.136385	0.0644227
MyoOcc	1	3898950	4176960	199680	2118897	665040	507552	1.0713	0.0512138	0.543453	0.170569	0.130177	20.9183	4.27256	1.75306	0.726462	0.800075
MyoOcc	2	4289136	4264560	301080	2499357	528972	404583	0.99427	0.070196	0.582718	0.123328	0.0943274	14.1642	2.89304	1.87972	0.525262	0.579743
MyoOcc	4	4417450	665940	79980	1166421	68034	18870	0.150752	0.0181055	0.264048	0.0154012	0.0042717	8.32633	1.70066	0.851761	0.0655945	0.0262541
MyoThy	1	4886406	3999120	204300	2798311	907479	520793	0.818417	0.0418099	0.572673	0.185715	0.10658	19.5747	3.99815	1.84731	0.79097	0.655048
MyoThy	2	4680150	1458060	133680	3141243	747813	314772	0.311541	0.0285632	0.671184	0.159784	0.0672568	10.9071	2.22778	2.16509	0.680528	0.413365
MyoThy	4	4515750	344580	41880	1246236	68595	16626	0.0763063	0.00927421	0.275975	0.0151902	0.00368178	8.22779	1.68053	0.890235	0.0646957	0.0226285
MinNat	1	3293136	768780	106320	1561314	652647	474657	0.233449	0.0322853	0.474112	0.198184	0.144135	7.23081	1.4769	1.52938	0.844076	0.885866
MinNat	2	3825850	1176660	167640	1563048	378981	209253	0.307555	0.0438177	0.408549	0.099058	0.0546945	7.01897	1.43363	1.31789	0.421893	0.336156
MinNat	4	4956903	1255380	78900	657900	32820	9240	0.253259	0.0159172	0.132724	0.00662107	0.00186407	15.911	3.24983	0.428138	0.0281995	0.0114567
gp160/120								p55						p41						p24
Sample	GBP5	R1	R2	R3	MEAN	SD		R1	R2	R3	MEAN	SD		R1	R2	R3	MEAN	SD		R1	R2	R3	MEAN	SD
EV	0	1	1	1	1	0		1	1	1	1	0		1	1	1	1	0		1	1	1	1	0
HomSap	1	0.544812	1.31701	1.61256	1.15813	0.551321		1.1983	0.560166	2.81061	1.52303	1.15983		1.06499	0.382051	2.44865	1.29856	1.05291		1.08876	0.183302	1.5522	0.94142	0.696241
HomSap	2	0.895231	2.03586	2.02038	1.65049	0.65412		1.12682	0.653428	1.58735	1.12253	0.466975		0.962776	0.279146	0.552904	0.598276	0.344066		0.846034	0.200333	0.303718	0.450028	0.346825
HomSap	4	2.06963	3.36743	2.09957	2.51221	0.740794		1.15263	0.693046	0.732807	0.859495	0.254642		1.23606	0.205843	0.0841279	0.508678	0.632866		0.842539	0.0922345	0.0289613	0.321245	0.452561
HomSap-C583A	1	3.2132	0.6283	1.50678	1.78276	1.31436		1.13644	0.749003	1.72715	1.2042	0.492581		0.957036	0.450861	0.949989	0.785962	0.290227		0.608371	0.328656	0.534377	0.490468	0.144935
HomSap-C583A	2	3.07553	0.727194	0.691289	1.498	1.36629		1.04414	0.711117	1.87121	1.20882	0.597321		0.92602	0.354474	0.613484	0.631326	0.286191		0.509322	0.146884	0.220286	0.292164	0.191612
HomSap-C583A	4	0.548901	2.00462	0.32219	0.958572	0.912973		0.866436	0.781003	1.61945	1.08896	0.461397		0.841342	0.132828	0.180905	0.385025	0.395912		0.469676	0.0391493	0.015572	0.174799	0.255643
RhiFer	1	1.8708	0.995223	1.84568	1.57057	0.498421		0.827793	0.713881	1.98705	1.17624	0.704486		0.778151	0.313068	1.26753	0.786249	0.477281		0.709823	0.170679	0.425834	0.435445	0.269701
RhiFer	2	3.112	1.60046	1.8142	2.17555	0.818		1.12643	0.760034	2.83515	1.57387	1.10756		1.2276	0.342242	1.34906	0.972967	0.549589		1.07387	0.205641	0.553819	0.611109	0.436939
RhiFer	4	8.22454	1.99796	1.10167	3.77472	3.87962		1.26217	0.651533	2.31589	1.40987	0.841952		1.64053	0.116248	0.420501	0.725758	0.806686		1.7684	0.0781502	0.0798385	0.642129	0.975379
PteGig	1	5.29849	0.714685	0.930411	2.31453	2.58644		1.41061	0.551875	1.85121	1.27123	0.660785		1.37229	0.295956	1.34567	1.00464	0.61388		1.18748	0.195421	0.447043	0.60998	0.515707
PteGig	2	1.5408	1.43603	0.773215	1.25002	0.416231		1.53832	1.17873	3.06565	1.92756	1.00187		1.62167	0.476565	1.65167	1.24997	0.669954		0.932452	0.600478	0.503386	0.678772	0.224993
PteGig	4	1.70653	2.36379	1.20541	1.75858	0.580941		1.48871	1.08181	1.63798	1.40283	0.287859		1.82145	0.414994	0.288297	0.841582	0.850956		1.11399	0.239191	0.0553412	0.469508	0.565658
PhyDis	1	7.12906	1.44862	2.0466	3.54143	3.12134		0.721119	0.666377	2.7795	1.389	1.20452		0.682461	0.490798	1.68813	0.953795	0.643129		0.587633	0.0768652	0.83166	0.49872	0.385173
PhyDis	2	1.00567	6.29071	2.39751	3.2313	2.7394		0.856492	0.57909	2.18986	1.20848	0.861145		0.983813	0.25154	0.905108	0.713487	0.401989		0.835942	0.193999	0.315392	0.448445	0.341028
PhyDis	4	1.42883	6.23246	4.78243	4.14791	2.46388		0.766151	0.345129	1.09796	0.736412	0.377294		1.1165	0.0405708	0.233782	0.463617	0.573606		1.61547	0.226501	0.0647058	0.635559	0.852476
PipKuh	1	1.11045	2.06239	1.10208	1.42497	0.552037		1.06486	1.56914	0.524761	1.05292	0.522292		1.3609	1.43645	0.477971	1.09177	0.532908		0.764055	1.83754	0.236446	0.946013	0.815907
PipKuh	2	0.854963	2.51207	0.827379	1.39814	0.964791		1.15969	1.24918	1.00354	1.13747	0.124317		1.40825	0.958976	0.664696	1.01064	0.374461		1.21976	0.909741	0.395803	0.841769	0.416164
PipKuh	4	0.500779	2.70784	0.441212	1.21661	1.29179		1.00147	1.12958	0.693444	0.941498	0.224168		1.69798	0.616171	0.128915	0.814354	0.803086		2.61452	0.520068	0.0484832	1.06102	1.36587
EptFus	1	1.58276	0.750344	0.912214	1.08177	0.441355		0.830536	0.712044	0.59224	0.711607	0.119148		0.506705	0.368068	0.343123	0.405965	0.0881304		0.307821	0.293359	0.264035	0.288405	0.0223092
EptFus	2	1.89338	0.811851	1.42903	1.37809	0.54256		0.400801	1.11383	1.23792	0.917519	0.451772		0.159155	0.530563	0.495342	0.39502	0.205023		0.0852107	0.416612	0.315936	0.272586	0.1699
EptFus	4	0.605556	0.928755	0.727163	0.753825	0.163241		1.0532	0.43086	0.046282	0.510113	0.508113		0.651669	0.136955	0.00540298	0.264676	0.34154		0.737625	0.0788041	0.00100633	0.272478	0.404702
MyoYum	1	0.789467	1.99146	1.8119	1.53094	0.648384		0.980233	1.71825	1.53271	1.41039	0.383908		1.16182	0.42594	0.912102	0.833288	0.374219		1.41601	0.242817	1.04313	0.900651	0.599432
MyoYum	2	0.974512	3.76492	2.96808	2.56917	1.43734		0.510869	1.06132	1.31745	0.963212	0.412142		0.609015	0.225699	0.486294	0.440336	0.195747		0.618031	0.112552	0.69755	0.476045	0.317295
MyoYum	4	1.32059	5.30306	2.09955	2.90773	2.11066		0.561151	1.34958	0.916179	0.942303	0.394862		1.04673	0.249215	0.106523	0.467489	0.506685		0.999624	0.122971	0.129205	0.417267	0.504346
MyoAur	1	4.43387	2.25397	1.66521	2.78435	1.45854		0.361038	2.36598	2.51837	1.74846	1.20396		0.483399	0.594	1.92936	1.00225	0.804798		0.404145	0.421779	2.10969	0.978537	0.979645
MyoAur	2	2.93148	3.988	4.22267	3.71405	0.687807		0.382036	1.82065	2.26208	1.48825	0.98311		0.684173	0.428153	1.12846	0.746929	0.354346		0.659285	0.28324	0.948283	0.630269	0.333469
MyoAur	4	2.44887	3.95506	2.31785	2.90726	0.909784		0.245354	1.76786	1.05791	1.02371	0.76183		0.549382	0.347384	0.136385	0.344383	0.206515		0.413033	0.0839701	0.0644227	0.187142	0.195871
MyoOcc	1	1.31491	2.55422	4.27256	2.7139	1.48528		0.353826	2.62279	1.75306	1.57656	1.14473		0.593111	0.563649	0.726462	0.627741	0.0867551		0.497472	0.226351	0.800075	0.507966	0.287006
MyoOcc	2	2.61663	6.51376	2.89304	4.00781	2.17461		0.321162	1.3981	1.87972	1.19966	0.798003		0.434894	0.294604	0.525262	0.418253	0.116226		0.318417	0.116762	0.579743	0.338307	0.23213
MyoOcc	4	2.01998	12.1121	1.70066	5.27759	5.92104		0.402818	1.31888	0.851761	0.85782	0.458061		0.664123	0.258679	0.0655945	0.329466	0.305479		0.481182	0.0676005	0.0262541	0.191679	0.251568
MyoThy	1	1.24026	2.69568	3.99815	2.64469	1.37965		0.567867	1.51413	1.84731	1.30977	0.663752		0.484428	0.383208	0.79097	0.552869	0.212322		0.338539	0.175297	0.655048	0.389628	0.243922
MyoThy	2	2.70759	5.03466	2.22778	3.32334	1.50134		0.807116	2.12304	2.16509	1.69841	0.772173		0.919061	0.520412	0.680528	0.706667	0.200606		0.684962	0.179139	0.413365	0.425822	0.253141
MyoThy	4	2.27729	5.1887	1.68053	3.04884	1.87704		0.531882	0.999793	0.890235	0.807303	0.244731		0.558446	0.206424	0.0646957	0.276522	0.254229		0.394333	0.0664783	0.0226285	0.161146	0.203132
MinNat	1	2.60689	2.00602	1.4769	2.02994	0.565377		1.22136	0.860716	1.52938	1.20382	0.334676		0.869455	0.417764	0.844076	0.710432	0.253775		0.831463	0.334845	0.885866	0.684058	0.303648
MinNat	2	1.12353	1.28953	1.43363	1.28223	0.155179		0.859232	0.709311	1.31789	0.962143	0.317072		0.672928	0.256556	0.421893	0.450459	0.209651		0.513133	0.247902	0.336156	0.36573	0.135066
MinNat	4	8.84173	1.064	3.24983	4.38519	4.01124		0.940949	0.511427	0.428138	0.626838	0.275197		1.19902	0.13097	0.0281995	0.45273	0.648346		0.620704	0.0888906	0.0114567	0.240351	0.331664

## Sheet: Fig6.B
	VSVg													EBLV-1g
	Sample	R1	Ratio R1/EV		Sample	R2	Ratio R2/EV		Sample	R3	Ratio R3/EV			Sample	R1	Ratio R1/EV		Sample	R2	Ratio R2/EV		Sample	R3	Ratio R3/EV
	EV	6093232	100		EV	7.22734e+06	100		EV	1.32628e+06	100			EV	15928.7	100		EV	2179424	100		EV	146031	100
	HomSap	3014181	49.4677		HomSap	4439228	61.4227		HomSap	341664	25.7611			HomSap	1772.33	11.1267		HomSap	252489	11.5851		HomSap	58122	39.801
	HomSap-C583A	3.56145e+06	58.4494		HomSap-C583A	5332932	73.7883		HomSap-C583A	307331	23.1725			HomSap-C583A	4795.33	30.1051		HomSap-C583A	480084	22.028		HomSap-C583A	61673	42.2327
	MyoAur	4.4469e+06	72.981		MyoAur	4.39949e+06	60.8728		MyoAur	223551	16.8556			MyoAur	2463.33	15.4648		MyoAur	492703	22.607		MyoAur	29131.7	19.9489
	MyoOcc	2.23733e+06	36.7182		MyoOcc	1.97277e+06	27.2959		MyoOcc	85928	6.47889			MyoOcc	2254	14.1506		MyoOcc	398627	18.2905		MyoOcc	25810	17.6743
	MyoThy	3580089	58.7552		MyoThy	3.59025e+06	49.6759		MyoThy	209164	15.7708			MyoThy	6099.67	38.2936		MyoThy	258342	11.8537		MyoThy	34137.3	23.3767
	MyoYum	4.58762e+06	75.2904		MyoYum	3.0967e+06	42.847		MyoYum	240705	18.1489			MyoYum	1303	8.18022		MyoYum	287226	13.179		MyoYum	54100.3	37.0471
	RhiFer	6.20421e+06	101.821		RhiFer	6944315	96.0839		RhiFer	444363	33.5045			RhiFer	17361	108.992		RhiFer	679604	31.1827		RhiFer	127807	87.5205
	PteGig	4935263	80.9958		PteGig	3610948	49.9623		PteGig	233017	17.5693			PteGig	5220	32.7711		PteGig	369523	16.9551		PteGig	56463	38.665
	MinNat	5.55095e+06	91.1002		MinNat	5.29433e+06	73.2542		MinNat	386511	29.1426			MinNat	2019.33	12.6774		MinNat	308841	14.1708		MinNat	50329.7	34.465
	PipK	3.29073e+06	54.0064		PipK	2509594	34.7236		PipK	216996	16.3613			PipK	10820	67.9278		PipK	657776	30.1812		PipK	94914.3	64.9959
	PhyDis	6.85394e+06	112.484		PhyDis	6594994	91.2506		PhyDis	528139	39.8212			PhyDis	6378.67	40.0452		PhyDis	-1630	-0.0747904		PhyDis	83060	56.8782
	EptFus	3338724	54.794		EptFus	5.69389e+06	78.7827		EptFus	280596	21.1567			EptFus	2892.33	18.158		EptFus	1.53723e+06	70.5339		EptFus	120219	82.3243
	Sample	R1	R2	R3	Mean	SD								Sample	R1	R2	R3	Mean	SD
	EV	100	100	100	100	0								EV	100	100	100	100	0
	HomSap	49.4677	61.4227	25.7611	45.5505	18.1506								HomSap	11.1267	11.5851	39.801	20.8376	16.4244
	HomSap-C583A	58.4494	73.7883	23.1725	51.8034	25.9541								HomSap-C583A	30.1051	22.028	42.2327	31.4553	10.1698
	MyoAur	72.981	60.8728	16.8556	50.2365	29.5358								MyoAur	15.4648	22.607	19.9489	19.3402	3.60982
	MyoOcc	36.7182	27.2959	6.47889	23.4977	15.4733								MyoOcc	14.1506	18.2905	17.6743	16.7051	2.23364
	MyoThy	58.7552	49.6759	15.7708	41.4006	22.6556								MyoThy	38.2936	11.8537	23.3767	24.508	13.2562
	MyoYum	75.2904	42.847	18.1489	45.4288	28.6581								MyoYum	8.18022	13.179	37.0471	19.4688	15.4271
	RhiFer	101.821	96.0839	33.5045	77.1366	37.8952								RhiFer	108.992	31.1827	87.5205	75.8985	40.1856
	PteGig	80.9958	49.9623	17.5693	49.5091	31.7157								PteGig	32.7711	16.9551	38.665	29.4637	11.2265
	MinNat	91.1002	73.2542	29.1426	64.499	31.8932								MinNat	12.6774	14.1708	34.465	20.4377	12.1709
	PipK	54.0064	34.7236	16.3613	35.0304	18.8244								PipK	67.9278	30.1812	64.9959	54.3683	20.9979
	PhyDis	112.484	91.2506	39.8212	81.1854	37.3627								PhyDis	40.0452	-0.0747904	56.8782	32.2829	29.2592
	EptFus	54.794	78.7827	21.1567	51.5778	28.9473								EptFus	18.158	70.5339	82.3243	57.0054	34.1554

## Sheet: Fig7.C
EptFus (wt) - R1											Ratio(GOLGI/CYTOPLASME,GBP5)
Cell number	Mean(CELLULE,GBP5)	Mean(GOLGI, GBP5)	Mean(CYTOPLASME, GBP5)	Ratio(CYTOPLASME/CELLULE,GBP5)	Ratio(GOLGI/CELLULE,GBP5)	Ratio(GOLGI/CYTOPLASME,GBP5)					EptFus	EptFus-CaaX
1	4238	5028	4215	0.994	1.186	1.193					1.186	4.727
2	14003	22740	13888	0.992	1.624	1.637					1.624	4.1
1	12048	20952	12026	0.998	1.739	1.742					1.739	4.334
2	4613	6464	4572	0.991	1.401	1.414					1.401	4.426
3	12232	17496	12231	1	1.43	1.43					1.43	3.01
4	13783	21351	13737	0.997	1.549	1.554					1.549	4.674
1	9435	12244	9418	0.998	1.298	1.3					1.298	3.404
2	12949	25669	12944	1	1.982	1.983					1.982	6.441
1	12670	16900	12619	0.996	1.334	1.339					1.334	5.096
2	10121	15854	10081	0.996	1.566	1.573					1.566	4.761
3	11346	11210	11346	1	0.988	0.988					0.988	4.605
											1.419	3.788
											1.683	3.498
EptFus (wt) - R2											1.208	3.732
Cell number	Mean(CELLULE,GBP5)	Mean(GOLGI, GBP5)	Mean(CYTOPLASME, GBP5)	Ratio(CYTOPLASME/CELLULE,GBP5)	Ratio(GOLGI/CELLULE,GBP5)	Ratio(GOLGI/CYTOPLASME,GBP5)					0.957	5.429
	9381	13314	9354	0.997	1.419	1.423					1.251	3.889
2	8813	14830	8744	0.992	1.683	1.696					1.615	4.211
3	9249	11177	9194	0.994	1.208	1.216					1.668	5.663
4	10030	9597	10044	1.001	0.957	0.955					1.488	5.836
5	3886	4863	3871	0.996	1.251	1.256					1.44	2.902
6	2894	4675	2872	0.992	1.615	1.627					2.144	3.111
1	6895	11500	6811	0.988	1.668	1.688					1.174	3.375
2	11014	16383	10933	0.993	1.488	1.498					1.365	3.789
3	6236	8979	6233	1	1.44	1.44					1.135	3.7
4	6092	13063	6063	0.995	2.144	2.155					1.168	2.139
1	7586	8907	7577	0.999	1.174	1.176					1.329	2.541
2	8422	11500	8373	0.994	1.365	1.374					1.212	4.295
3	13633	15477	13627	1	1.135	1.136					1.423	5.134
4	14491	16930	14475	0.999	1.168	1.17					1.709
1	7093	9425	7044	0.993	1.329	1.338					1.97
2	3264	3956	3262	1	1.212	1.213					1.607
3	6260	8904	6242	0.997	1.423	1.427					1.483
1	9634	16468	9631	1	1.709	1.71					1.296
2	12924	25464	12889	0.997	1.97	1.976				MEAN	1.44973	4.16464
3	18101	29082	17949	0.992	1.607	1.62				SD	0.27489	1.01939
4	5653	8386	5628	0.996	1.483	1.49
5	6971	9032	6956	0.998	1.296	1.298
EptFus-CaaX - R1
Mutant_Snap-1416.czi - C=1
Cell number	Mean(CELLULE,GBP5)	Mean(GOLGI, GBP5)	Mean(CYTOPLASME, GBP5)	Ratio(CYTOPLASME/CELLULE,GBP5)	Ratio(GOLGI/CELLULE,GBP5)	Ratio(GOLGI/CYTOPLASME,GBP5)
1	7980	37718	7381	0.925	4.727	5.11
2	5319	21806	5194	0.977	4.1	4.198
1	5601	24272	5380	0.961	4.334	4.512
2	7197	31853	6706	0.932	4.426	4.75
2	8941	26909	8765	0.98	3.01	3.07
3	8429	39396	8058	0.956	4.674	4.889
4	8970	30536	8714	0.971	3.404	3.504
1	3867	24909	3580	0.926	6.441	6.958
2	4730	24103	4608	0.974	5.096	5.231
3	4689	22320	4620	0.985	4.761	4.831
4	7093	32665	7075	0.997	4.605	4.617
EptFus-CaaX - R2
Numéro de la cellule	Mean(CELLULE,GBP5)	Mean(GOLGI, GBP5)	Mean(CYTOPLASME, GBP5)	Ratio(CYTOPLASME/CELLULE,GBP5)	Ratio(GOLGI/CELLULE,GBP5)	Ratio(GOLGI/CYTOPLASME,GBP5)
1	9381	13314	9354	0.997	1.419	1.423
2	8813	14830	8744	0.992	1.683	1.696
3	9249	11177	9194	0.994	1.208	1.216
4	10030	9597	10044	1.001	0.957	0.955
5	3886	4863	3871	0.996	1.251	1.256
6	2894	4675	2872	0.992	1.615	1.627
1	6895	11500	6811	0.988	1.668	1.688
2	11014	16383	10933	0.993	1.488	1.498
3	6236	8979	6233	1	1.44	1.44
4	6092	13063	6063	0.995	2.144	2.155
1	7586	8907	7577	0.999	1.174	1.176
2	8422	11500	8373	0.994	1.365	1.374
3	13633	15477	13627	1	1.135	1.136
4	14491	16930	14475	0.999	1.168	1.17
1	7093	9425	7044	0.993	1.329	1.338
2	3264	3956	3262	1	1.212	1.213
3	6260	8904	6242	0.997	1.423	1.427
1	9634	16468	9631	1	1.709	1.71
2	12924	25464	12889	0.997	1.97	1.976
3	18101	29082	17949	0.992	1.607	1.62
4	5653	8386	5628	0.996	1.483	1.49
5	6971	9032	6956	0.998	1.296	1.298

## Sheet: Fig7.E
EptFus vs EptFus-CaaX - HIV (RLU)
R1
Well	Condition (SN)	GBP5 (ug)	RLU			Mean	-blank	Ratio/EV	Infectivity %			Condition (SN)	GBP5 (ug)	R1	R2	R3	mean	SD
1	EV	0	3462	2023	1955	2480	2456.67	1	100			EV	0	100	100	100	100	0
2	EptFus	1	3427	2628	2639	2898	2874.67	1.17015	117.015			EptFus	1	117.015	59.5086	81.0559	85.8598	29.0526
3	EptFus	2	1292	1218	2077	1529	1505.67	0.61289	61.289			EptFus	2	61.289	39.1751	47.2798	49.2479	11.1876
4	EptFus	4	1440	1427	1523	1463.33	1440	0.58616	58.616			EptFus	4	58.616	38.8504	47.1751	48.2138	9.92368
5	EptFus-CaaX	1	4719	3489	4129	4112.33	4089	1.66445	166.445			EptFus-CaaX	1	166.445	67.5823	69.5733	101.2	56.5125
6	EptFus-CaaX	2	6113	7995	10030	8046	8022.67	3.26567	326.567			EptFus-CaaX	2	326.567	77.1215	42.858	148.849	154.859
7	EptFus-CaaX	4	2219	2743	3581	2847.67	2824.33	1.14966	114.966			EptFus-CaaX	4	114.966	41.9394	45.8324	67.5793	41.0843
	blank		12	28	30	23.3333	0	0	0
R2
Well	Condition (SN)	GBP5 (ug)	RLU			Mean	-blank	Ratio/EV	Infectivity %
1	EV	0	4853	2953	3692	3832.67	3798.33	1	100
2	EptFus	1	2165	2591	2128	2294.67	2260.33	0.595086	59.5086
3	EptFus	2	1652	1541	1374	1522.33	1488	0.391751	39.1751
4	EptFus	4	1589	1546	1395	1510	1475.67	0.388504	38.8504
5	EptFus-CaaX	1	2761	2581	2462	2601.33	2567	0.675823	67.5823
6	EptFus-CaaX	2	3121	3348	2422	2963.67	2929.33	0.771215	77.1215
7	EptFus-CaaX	4	1540	1509	1833	1627.33	1593	0.419394	41.9394
	blank		28	30	45	34.3333	0	0	0
R3
Well	Condition (SN)	GBP5 (ug)	RLU			Mean	-blank	Ratio/EV	Infectivity %
1	EV	0	109516	99497	88777	99263.3	99010.7	1	100
2	EptFus	1	85826	82444	73250	80506.7	80254	0.810559	81.0559
3	EptFus	2	42294	44443	54457	47064.7	46812	0.472798	47.2798
4	EptFus	4	51778	47429	41676	46961	46708.3	0.471751	47.1751
5	EptFus-CaaX	1	68649	64898	73866	69137.7	68885	0.695733	69.5733
6	EptFus-CaaX	2	35765	45774	46521	42686.7	42434	0.42858	42.858
7	EptFus-CaaX	4	49110	38165	49620	45631.7	45379	0.458324	45.8324
	blank		170	231	357	252.667	0	0	0

## Sheet: Fig7.G
EptFus vs EptFus-CaaX - VSVg - EBLV-1g
		VSVg-RLU		RLU
			Sample	R1	Ratio/R1	R2	Ratio/R2	R3	Ratio/R3
			EptFus	3338724	0.787827	5.69389e+06	0.54794	280596	0.211567
			EptFus-CaaX	4259226	0.742475	5.36612e+06	0.699009	647487	0.488199
					RLU
			Sample	GBP5 (ug)	R1	R2	R3	mean	SD
			EptFus	2	78.7827	54.794	21.1567	51.5778	28.9473
			EptFus-CaaX	2	74.2475	69.9009	48.8199	64.3228	13.6006
		EBLV-1g-RLU		RLU
				R1	Ratio/R1	R2	Ratio/R2	R3	Ratio/R3
			EptFus	6378.67	40.0452	1.53723e+06	70.5339	120219	0.823243
			EptFus-CaaX	14278.3	89.6515	946902	43.4473	174122	1.19236
					RLU
			Sample	GBP5 (ug)	R1	R2	R3	MEAN	SD
			EptFus	2	40.0452	70.5339	82.3243	64.3011	21.8178
			EptFus-CaaX	2	89.65	43.4473	119.236	84.1111	38.1968

## Sheet: Fig.8BC
Depth	Name	Statistic	#Cells				Dead cells				%VSV+ cells
Control NO VSV					Condition	Infection	N1	N2	N3	Mean	N1	N2	N3	Mean
	LR2025-12-08 .0001.fcs		3152		Control	No VSV	0.41			/	0.28			/
>	LR2025-12-08 .0001.fcs/Dead cells	0.41	13		E2 Crimson	VSV	43.5	46.7	38.8	43	43.4	54	43.7	47.0333
>	LR2025-12-08 .0001.fcs/P1	92	2901		HomSap GBP5	VSV	21.2	20.5	14.9	18.8667	8.79	6.5	4.82	6.70333
> >	LR2025-12-08 .0001.fcs/P1/Single Cells	98.7	2862		Eptfus GBP5	VSV	29	29.6	22.8	27.1333	11.7	11.8	7.97	10.49
> > >	LR2025-12-08 .0001.fcs/P1/Single Cells/Single Cells	99.2	2839		Eptfus CAAX	VSV	41.3	40.9	40	40.7333	31.2	38.5	39	36.2333
> > > >	LR2025-12-08 .0001.fcs/P1/Single Cells/Single Cells/GBP5+ cells	0.74	21
> > > >	LR2025-12-08 .0001.fcs/P1/Single Cells/Single Cells/VSV+ cells	0.28	8
E2 Crimson					Gating strategy on no VSV control
N1	LR2025-12-18 .0031.fcs		216991
>	LR2025-12-18 .0031.fcs/Dead cells	43.5	94333
>	LR2025-12-18 .0031.fcs/P1	41.6	90195
> >	LR2025-12-18 .0031.fcs/P1/Single Cells	90.5	81665
> > >	LR2025-12-18 .0031.fcs/P1/Single Cells/Single Cells	97.8	79899
> > > >	LR2025-12-18 .0031.fcs/P1/Single Cells/Single Cells/GBP5+ cells	2.57	2053
> > > >	LR2025-12-18 .0031.fcs/P1/Single Cells/Single Cells/VSV+ cells	43.4	34711
N2	LR2025-12-18 .0032.fcs		220091
>	LR2025-12-18 .0032.fcs/Dead cells	46.7	102736
>	LR2025-12-18 .0032.fcs/P1	37.3	82181
> >	LR2025-12-18 .0032.fcs/P1/Single Cells	89.9	73889
> > >	LR2025-12-18 .0032.fcs/P1/Single Cells/Single Cells	97.5	72011
> > > >	LR2025-12-18 .0032.fcs/P1/Single Cells/Single Cells/GBP5+ cells	2.14	1542
> > > >	LR2025-12-18 .0032.fcs/P1/Single Cells/Single Cells/VSV+ cells	54	38850
N3	LR2025-12-18 .0033.fcs		219712		E2 crimson
>	LR2025-12-18 .0033.fcs/Dead cells	38.8	85314
>	LR2025-12-18 .0033.fcs/P1	46.9	103113
> >	LR2025-12-18 .0033.fcs/P1/Single Cells	90.1	92867
> > >	LR2025-12-18 .0033.fcs/P1/Single Cells/Single Cells	97.7	90750
> > > >	LR2025-12-18 .0033.fcs/P1/Single Cells/Single Cells/GBP5+ cells	2.42	2195
> > > >	LR2025-12-18 .0033.fcs/P1/Single Cells/Single Cells/VSV+ cells	43.7	39693
HomSap GBP5
N1	LR2025-12-18 .0034.fcs		166582
>	LR2025-12-18 .0034.fcs/Dead cells	21.2	35296
>	LR2025-12-18 .0034.fcs/P1	69.4	115551
> >	LR2025-12-18 .0034.fcs/P1/Single Cells	90.2	104187
> > >	LR2025-12-18 .0034.fcs/P1/Single Cells/Single Cells	97.4	101463
> > > >	LR2025-12-18 .0034.fcs/P1/Single Cells/Single Cells/GBP5+ cells	3.97	4026
> > > >	LR2025-12-18 .0034.fcs/P1/Single Cells/Single Cells/VSV+ cells	8.79	8923
N2	LR2025-12-18 .0035.fcs		168017		HomSap GBP5
>	LR2025-12-18 .0035.fcs/Dead cells	20.5	34458
>	LR2025-12-18 .0035.fcs/P1	69.5	116827
> >	LR2025-12-18 .0035.fcs/P1/Single Cells	88.9	103836
> > >	LR2025-12-18 .0035.fcs/P1/Single Cells/Single Cells	96.6	100260
> > > >	LR2025-12-18 .0035.fcs/P1/Single Cells/Single Cells/GBP5+ cells	4.02	4030
> > > >	LR2025-12-18 .0035.fcs/P1/Single Cells/Single Cells/VSV+ cells	6.5	6519
N3	LR2025-12-18 .0036.fcs		162072
>	LR2025-12-18 .0036.fcs/Dead cells	14.9	24211
>	LR2025-12-18 .0036.fcs/P1	75.4	122239
> >	LR2025-12-18 .0036.fcs/P1/Single Cells	88	107515
> > >	LR2025-12-18 .0036.fcs/P1/Single Cells/Single Cells	96.2	103477
> > > >	LR2025-12-18 .0036.fcs/P1/Single Cells/Single Cells/GBP5+ cells	4.78	4942
> > > >	LR2025-12-18 .0036.fcs/P1/Single Cells/Single Cells/VSV+ cells	4.82	4984
Eptfus GBP5
N1	LR2025-12-18 .0037.fcs		178868		Eptfus GBP5
>	LR2025-12-18 .0037.fcs/Dead cells	29	51847
>	LR2025-12-18 .0037.fcs/P1	58	103696
> >	LR2025-12-18 .0037.fcs/P1/Single Cells	86.3	89482
> > >	LR2025-12-18 .0037.fcs/P1/Single Cells/Single Cells	96.1	86012
> > > >	LR2025-12-18 .0037.fcs/P1/Single Cells/Single Cells/GBP5+ cells	3.72	3197
> > > >	LR2025-12-18 .0037.fcs/P1/Single Cells/Single Cells/VSV+ cells	11.7	10087
N2	LR2025-12-18 .0038.fcs		223923
>	LR2025-12-18 .0038.fcs/Dead cells	29.6	66253
>	LR2025-12-18 .0038.fcs/P1	56	125358
> >	LR2025-12-18 .0038.fcs/P1/Single Cells	86.5	108438
> > >	LR2025-12-18 .0038.fcs/P1/Single Cells/Single Cells	96.2	104286
> > > >	LR2025-12-18 .0038.fcs/P1/Single Cells/Single Cells/GBP5+ cells	3.57	3720
> > > >	LR2025-12-18 .0038.fcs/P1/Single Cells/Single Cells/VSV+ cells	11.8	12289
N3	LR2025-12-18 .0039.fcs		199154
>	LR2025-12-18 .0039.fcs/Dead cells	22.8	45455		Eptfus CAAX
>	LR2025-12-18 .0039.fcs/P1	65.4	130171
> >	LR2025-12-18 .0039.fcs/P1/Single Cells	88	114527
> > >	LR2025-12-18 .0039.fcs/P1/Single Cells/Single Cells	96.1	110057
> > > >	LR2025-12-18 .0039.fcs/P1/Single Cells/Single Cells/GBP5+ cells	3.58	3941
> > > >	LR2025-12-18 .0039.fcs/P1/Single Cells/Single Cells/VSV+ cells	7.97	8777
Eptfus CAAX
N1	LR2025-12-18 .0040.fcs		172812
>	LR2025-12-18 .0040.fcs/Dead cells	41.3	71333
>	LR2025-12-18 .0040.fcs/P1	44.7	77235
> >	LR2025-12-18 .0040.fcs/P1/Single Cells	89	68737
> > >	LR2025-12-18 .0040.fcs/P1/Single Cells/Single Cells	97.4	66963
> > > >	LR2025-12-18 .0040.fcs/P1/Single Cells/Single Cells/GBP5+ cells	2.87	1919
> > > >	LR2025-12-18 .0040.fcs/P1/Single Cells/Single Cells/VSV+ cells	31.2	20881
N2	LR2025-12-18 .0041.fcs		210903
>	LR2025-12-18 .0041.fcs/Dead cells	40.9	86241
>	LR2025-12-18 .0041.fcs/P1	45.8	96647
> >	LR2025-12-18 .0041.fcs/P1/Single Cells	89.7	86735
> > >	LR2025-12-18 .0041.fcs/P1/Single Cells/Single Cells	97.7	84775
> > > >	LR2025-12-18 .0041.fcs/P1/Single Cells/Single Cells/GBP5+ cells	2.06	1747
> > > >	LR2025-12-18 .0041.fcs/P1/Single Cells/Single Cells/VSV+ cells	38.5	32654
N3	LR2025-12-18 .0042.fcs		169048
>	LR2025-12-18 .0042.fcs/Dead cells	40	67669
>	LR2025-12-18 .0042.fcs/P1	46	77795
> >	LR2025-12-18 .0042.fcs/P1/Single Cells	89.7	69764
> > >	LR2025-12-18 .0042.fcs/P1/Single Cells/Single Cells	97.2	67804
> > > >	LR2025-12-18 .0042.fcs/P1/Single Cells/Single Cells/GBP5+ cells	3.56	2415
> > > >	LR2025-12-18 .0042.fcs/P1/Single Cells/Single Cells/VSV+ cells	39	26433

[truncated: 7 more sheets: Fig.S4.A, Fig.S5.A, Fig.S5.B, Fig.S6.A, Fig.S6.B, Fig.S6.C, Fig.S7]
